# Supplementary material for: Phenotypic and genomic characterization of tigecycline-insensitive Klebsiella pneumoniae strains and validation of highly virulent MDR strains
Source: Microbiol Spectr. 2026 Apr 8;14(5):e03228-25. doi: 10.1128/spectrum.03228-25 (PMC13141868; doi:10.1128/spectrum.03228-25)
Supplement: Table S1 — All sample scaffold statistics. [file spectrum.03228-25-s0001.xlsx]

## Sheet: all_sample.scaf.stat
All sample scaffold statistics
Sample_name	Total Num(>500bp)	Total Length(bp)	N50 Length(bp)	N90 Length(bp)	Max Length(bp)	Min Length(bp)	Sequence GC%
S21_S140	34	5541052	472617	108296	1019086	820	57.17
S15_S134	39	6327186	327293	91752	890205	774	57.22
S12_S131	52	5701767	278230	71014	916753	625	56.5
S4_S125	108	5769865	177568	34836	349161	760	56.97
S3_S124	61	5891643	281094	77756	605400	717	56.94
S31_S149	39	5343483	353229	121413	566212	600	57.4
S17_S136	52	5919892	314613	73486	635873	686	56.93
S13_S132	34	5533939	319128	113017	889241	702	57.28
S9_S129	40	5343526	432204	87696	906722	580	57.41
S7_S127	37	6508252	315247	78262	829540	20458	57.19
S2_S123	50	5546130	303299	84472	772394	502	57.09
S18_S137	40	5388090	233622	99808	597588	578	57.11
S27_S145	99	5707639	151889	36623	365617	706	57.02
S20_S139	32	5291384	448305	135566	714268	821	57.45
S16_S135	32	5242242	474319	107582	751089	1275	57.47
S10_S130	85	5750767	319539	54768	1015166	502	56.65
S37_S153	53	5424088	350921	74410	949601	523	57.43
S29_S147	32	5711417	318187	66657	843865	22723	57.12
S14_S133	54	5404979	421017	103989	670870	601	57.29
S6_S126	28	5607840	362106	98434	601137	6990	57.07
S28_S146	40	5342647	431610	99711	906725	580	57.41
S23_S142	29	5433188	473644	108084	1575607	1037	57.26
S26_S144	38	5423160	383197	97777	771190	559	57.3
S32_S150	31	5696328	489876	158915	1876368	820	56.85
S8_S128	67	5621415	429122	77562	1146741	603	56.85
S24_S143	60	5379939	342356	81408	916561	820	57.39
S22_S141	14	5179454	1025212	294291	1869420	1013	57.43
S19_S138	52	5330977	220152	60156	438978	653	57.33
S35_S152	90	5908046	242399	61472	816074	688	57.25
S30_S148	55	5369349	233554	57862	521628	990	57.35
S38_S154	46	5587530	361362	86488	637591	603	56.94
S34_S151	53	5409656	304953	93454	640999	659	57.37
