# Supplementary material for: Phenotypic and genomic characterization of tigecycline-insensitive Klebsiella pneumoniae strains and validation of highly virulent MDR strains
Source: Microbiol Spectr. 2026 Apr 8;14(5):e03228-25. doi: 10.1128/spectrum.03228-25 (PMC13141868; doi:10.1128/spectrum.03228-25)
Supplement: Table S2 — All sample clean data statistics. [file spectrum.03228-25-s0002.xlsx]

## Sheet:   All sample cleandata.stat
All sample cleandata statistics
Sample ID	Insert Size(bp)	Clean Reads Length(bp)	Raw Data(Mb)	Filtered Reads(%)	Clean Data(Mb)	Clean Data GC(%)	Clean Data Q20(%)	Clean Data Q30(%)
S21_S140	350	(151:151)	4624	23.29	3547	58.47	97.17	92.52
S15_S134	350	(151:151)	3971	26.05	2937	57.56	97.42	93.02
S12_S131	350	(151:151)	5899	21.63	4623	57.79	96.87	91.92
S4_S125	350	(151:151)	4664	20.22	3721	57.47	96.93	91.99
S3_S124	350	(151:151)	6141	23.8	4679	57.68	97.31	92.77
S31_S149	350	(151:151)	4785	19.06	3873	57.92	97.2	92.54
S17_S136	350	(151:151)	4837	22.29	3759	59.44	96.56	91.46
S13_S132	350	(151:151)	5083	25.41	3792	58.63	97.16	92.49
S9_S129	350	(151:151)	7080	22.93	5457	58.18	97.28	92.7
S7_S127	350	(151:151)	5756	24.34	4355	57.96	96.76	91.62
S2_S123	350	(151:151)	5116	22.54	3962	57.38	97.33	92.83
S18_S137	350	(151:151)	6686	24.27	5064	58.41	96.96	92.08
S27_S145	350	(151:151)	4307	21.33	3388	58.05	97.23	92.58
S20_S139	350	(151:151)	4898	22.05	3818	58.53	96.98	92.16
S16_S135	350	(151:151)	5249	21.36	4128	58.4	97.27	92.71
S10_S130	350	(151:151)	6120	21.65	4795	57.59	97.28	92.61
S37_S153	350	(151:151)	7181	21.94	5605	58.37	97.26	92.69
S29_S147	350	(151:151)	6173	20.51	4907	57.78	97.2	92.45
S14_S133	350	(151:151)	4413	23.37	3382	57.86	97.38	92.88
S6_S126	350	(151:151)	6938	21.72	5431	57.82	96.97	91.98
S28_S146	350	(151:151)	5199	23.2	3993	58.57	97.42	93.05
S23_S142	350	(151:151)	5237	19.69	4206	57.93	97.33	92.77
S26_S144	350	(151:151)	5393	25.07	4041	58.81	97.27	92.77
S32_S150	350	(151:151)	6012	20.12	4803	57.55	97.38	92.85
S8_S128	350	(151:151)	5147	19.68	4134	56.3	96.51	91.12
S24_S143	350	(151:151)	5624	21.32	4425	58.28	96.95	92
S22_S141	350	(151:151)	5230	23.26	4014	58.87	96.92	91.99
S19_S138	350	(151:151)	5444	22.36	4227	58.23	97.36	92.85
S35_S152	350	(151:151)	4630	18.59	3769	57.89	96.93	91.98
S30_S148	350	(151:151)	6170	21.68	4832	58.2	97.46	93.04
S38_S154	350	(151:151)	4747	20.83	3758	58.1	97.57	93.3
S34_S151	350	(151:151)	5450	21.36	4286	58.11	97.16	92.42
