# Supplementary material for: Phenotypic and genomic characterization of tigecycline-insensitive Klebsiella pneumoniae strains and validation of highly virulent MDR strains
Source: Microbiol Spectr. 2026 Apr 8;14(5):e03228-25. doi: 10.1128/spectrum.03228-25 (PMC13141868; doi:10.1128/spectrum.03228-25)
Supplement: Table S3 — The number of virulence genes in all samples. [file spectrum.03228-25-s0003.xlsx]

## Sheet: Sheet1
The number of virulence genes in all samples
Sample ID	Adherence	Effector delivery system	Secretion system	Biofilm	Nutritional/Metabolic factor	Antimicrobial activity/Competitive	Regulation	Total
2	18	2	36	18	40	2	3	119
3	18	2	36	18	43	2	3	122
4	19	2	36	18	40	2	3	120
6	18	2	36	21	40	2	4	123
7	18	2	36	18	43	2	3	122
8	19	2	36	21	40	2	3	123
9	19	2	36	20	40	2	3	122
10	18	2	40	20	40	2	3	125
12	20	2	36	20	40	2	3	123
13	18	2	36	18	43	2	3	122
14	18	2	36	20	40	2	3	121
15	18	2	36	18	43	2	3	122
16	19	2	36	20	40	2	3	122
17	18	2	36	18	43	2	3	122
18	18	3	36	20	40	2	3	122
19	18	2	35	20	40	2	3	120
20	19	2	36	18	40	2	3	120
21	18	2	36	19	40	2	3	120
22	18	2	37	21	40	3	3	124
23	19	2	36	21	40	3	3	124
24	19	2	37	20	40	2	3	123
26	18	3	36	25	40	2	3	127
27	19	2	36	18	40	2	3	120
28	19	2	36	20	40	2	3	122
29	18	2	37	21	41	2	3	124
30	18	2	36	18	40	2	3	119
31	18	2	36	19	40	2	3	120
32	19	2	36	23	40	2	3	125
34	18	2	36	19	40	2	3	120
35	18	2	37	19	43	2	3	124
37	19	2	36	20	40	2	3	122
38	18	3	36	20	44	2	3	126
