# Supplementary material for: Phenotypic and genomic characterization of tigecycline-insensitive Klebsiella pneumoniae strains and validation of highly virulent MDR strains
Source: Microbiol Spectr. 2026 Apr 8;14(5):e03228-25. doi: 10.1128/spectrum.03228-25 (PMC13141868; doi:10.1128/spectrum.03228-25)
Supplement: Table S4 — Detailed information on the resistance genes of all samples. [file spectrum.03228-25-s0004.xlsx]

## Sheet: All the resistant genes
Detailed information on the resistance genes of all samples
ARO_Name	AMR Gene Family	Drug Class	Resistance Mechanism
38
ARO_Name:baeR	resistance-nodulation-cell division (RND) antibiotic efflux pump	aminocoumarin antibiotic;aminoglycoside antibiotic	antibiotic efflux
ARO_Name:adeF	resistance-nodulation-cell division (RND) antibiotic efflux pump	fluoroquinolone antibiotic;tetracycline antibiotic	antibiotic efflux
ARO_Name:msbA	ATP-binding cassette (ABC) antibiotic efflux pump	nitroimidazole antibiotic	antibiotic efflux
ARO_Name:H-NS	major facilitator superfamily (MFS) antibiotic efflux pump;resistance-nodulation-cell division (RND) antibiotic efflux pump	cephalosporin;cephamycin;fluoroquinolone antibiotic;macrolide antibiotic;penam;tetracycline antibiotic	antibiotic efflux
ARO_Name:oqxA	resistance-nodulation-cell division (RND) antibiotic efflux pump	diaminopyrimidine antibiotic;fluoroquinolone antibiotic;glycylcycline;nitrofuran antibiotic;tetracycline antibiotic	antibiotic efflux
ARO_Name:adeF	resistance-nodulation-cell division (RND) antibiotic efflux pump	fluoroquinolone antibiotic;tetracycline antibiotic	antibiotic efflux
ARO_Name:emrR	major facilitator superfamily (MFS) antibiotic efflux pump	fluoroquinolone antibiotic	antibiotic efflux
ARO_Name:Klebsiella pneumoniae KpnG	major facilitator superfamily (MFS) antibiotic efflux pump	aminoglycoside antibiotic;carbapenem;cephalosporin;fluoroquinolone antibiotic;macrolide antibiotic;penam;penem;peptide antibiotic	antibiotic efflux
ARO_Name:Klebsiella pneumoniae KpnH	major facilitator superfamily (MFS) antibiotic efflux pump	aminoglycoside antibiotic;carbapenem;cephalosporin;fluoroquinolone antibiotic;macrolide antibiotic;penam;penem;peptide antibiotic	antibiotic efflux
ARO_Name:rsmA	resistance-nodulation-cell division (RND) antibiotic efflux pump	diaminopyrimidine antibiotic;fluoroquinolone antibiotic;phenicol antibiotic	antibiotic efflux
ARO_Name:CrcB	multidrug and toxic compound extrusion (MATE) transporter	aminoglycoside antibiotic	antibiotic efflux
ARO_Name:Klebsiella pneumoniae acrA	resistance-nodulation-cell division (RND) antibiotic efflux pump	cephalosporin;fluoroquinolone antibiotic;glycylcycline;penam;phenicol antibiotic;rifamycin antibiotic;tetracycline antibiotic;triclosan	antibiotic efflux
ARO_Name:Escherichia coli ampH beta-lactamase	ampC-type beta-lactamase	cephalosporin;penam	antibiotic inactivation
ARO_Name:FosA6	fosfomycin thiol transferase	fosfomycin	antibiotic inactivation
ARO_Name:LptD	ATP-binding cassette (ABC) antibiotic efflux pump	aminocoumarin antibiotic;carbapenem;peptide antibiotic;rifamycin antibiotic	antibiotic efflux
ARO_Name:marA	General Bacterial Porin with reduced permeability to beta-lactams;resistance-nodulation-cell division (RND) antibiotic efflux pump	carbapenem;cephalosporin;cephamycin;fluoroquinolone antibiotic;glycylcycline;monobactam;penam;penem;phenicol antibiotic;rifamycin antibiotic;tetracycline antibiotic;triclosan	antibiotic efflux;reduced permeability to antibiotic
ARO_Name:SHV-11	SHV beta-lactamase	carbapenem;cephalosporin;penam	antibiotic inactivation
ARO_Name:Klebsiella pneumoniae KpnF	major facilitator superfamily (MFS) antibiotic efflux pump	aminoglycoside antibiotic;cephalosporin;macrolide antibiotic;peptide antibiotic;rifamycin antibiotic;tetracycline antibiotic	antibiotic efflux
ARO_Name:Klebsiella pneumoniae KpnE	major facilitator superfamily (MFS) antibiotic efflux pump	aminoglycoside antibiotic;cephalosporin;macrolide antibiotic;peptide antibiotic;rifamycin antibiotic;tetracycline antibiotic	antibiotic efflux
ARO_Name:CTX-M-64	CTX-M beta-lactamase	cephalosporin	antibiotic inactivation
ARO_Name:Klebsiella pneumoniae OmpK37	General Bacterial Porin with reduced permeability to beta-lactams	carbapenem;cephalosporin;cephamycin;monobactam;penam;penem	reduced permeability to antibiotic
ARO_Name:CRP	resistance-nodulation-cell division (RND) antibiotic efflux pump	fluoroquinolone antibiotic;macrolide antibiotic;penam	antibiotic efflux
ARO_Name:dfrA14	trimethoprim resistant dihydrofolate reductase dfr	diaminopyrimidine antibiotic	antibiotic target replacement
ARO_Name:ArnT	pmr phosphoethanolamine transferase	peptide antibiotic	antibiotic target alteration
ARO_Name:eptB	pmr phosphoethanolamine transferase	peptide antibiotic	antibiotic target alteration
ARO_Name:tet(A)	major facilitator superfamily (MFS) antibiotic efflux pump	tetracycline antibiotic	antibiotic efflux
ARO_Name:LAP-2	LAP beta-lactamase	aminoglycoside antibiotic;fluoroquinolone antibiotic;rifamycin antibiotic;tetracycline antibiotic	antibiotic inactivation
ARO_Name:QnrS1	quinolone resistance protein (qnr)	fluoroquinolone antibiotic	antibiotic target protection
ARO_Name:sul2	sulfonamide resistant sul	sulfonamide antibiotic;sulfone antibiotic	antibiotic target replacement
ARO_Name:floR	major facilitator superfamily (MFS) antibiotic efflux pump	phenicol antibiotic	antibiotic efflux
ARO_Name:TEM-210	TEM beta-lactamase	cephalosporin;monobactam;penam;penem	antibiotic inactivation
ARO_Name:OmpA	General Bacterial Porin with reduced permeability to beta-lactams	carbapenem;cephalosporin;cephamycin;monobactam;penam;penem	reduced permeability to antibiotic
ARO_Name:APH(3'')-Ib	APH(3'')	aminoglycoside antibiotic	antibiotic inactivation
ARO_Name:oqxB	resistance-nodulation-cell division (RND) antibiotic efflux pump	diaminopyrimidine antibiotic;fluoroquinolone antibiotic;glycylcycline;nitrofuran antibiotic;tetracycline antibiotic	antibiotic efflux
ARO_Name:SHV-64	SHV beta-lactamase	carbapenem;cephalosporin;penam	antibiotic inactivation
ARO_Name:aadA8b	ANT(3'')	aminoglycoside antibiotic	antibiotic inactivation
ARO_Name:CTX-M-66	CTX-M beta-lactamase	cephalosporin	antibiotic inactivation
ARO_Name:aadA12	ANT(3'')	aminoglycoside antibiotic	antibiotic inactivation
ARO_Name:sul1	sulfonamide resistant sul	sulfonamide antibiotic;sulfone antibiotic	antibiotic target replacement
ARO_Name:CTX-M-84	CTX-M beta-lactamase	cephalosporin	antibiotic inactivation
ARO_Name:CTX-M-5	CTX-M beta-lactamase	cephalosporin	antibiotic inactivation
ARO_Name:cpxA	resistance-nodulation-cell division (RND) antibiotic efflux pump	aminocoumarin antibiotic;aminoglycoside antibiotic	antibiotic efflux
ARO_Name:acrD	resistance-nodulation-cell division (RND) antibiotic efflux pump	aminoglycoside antibiotic	antibiotic efflux
ARO_Name:TEM-108	TEM beta-lactamase	cephalosporin;monobactam;penam;penem	antibiotic inactivation
ARO_Name:ramA	General Bacterial Porin with reduced permeability to beta-lactams;resistance-nodulation-cell division (RND) antibiotic efflux pump	carbapenem;cephalosporin;cephamycin;fluoroquinolone antibiotic;glycylcycline;monobactam;penam;penem;phenicol antibiotic;rifamycin antibiotic;tetracycline antibiotic;triclosan	antibiotic efflux;reduced permeability to antibiotic
ARO_Name:mdtC	resistance-nodulation-cell division (RND) antibiotic efflux pump	aminocoumarin antibiotic	antibiotic efflux
ARO_Name:evgS	major facilitator superfamily (MFS) antibiotic efflux pump;resistance-nodulation-cell division (RND) antibiotic efflux pump	fluoroquinolone antibiotic;macrolide antibiotic;penam;tetracycline antibiotic	antibiotic efflux
ARO_Name:bacA	undecaprenyl pyrophosphate related proteins	peptide antibiotic	antibiotic target alteration
ARO_Name:APH(6)-Id	APH(6)	aminoglycoside antibiotic	antibiotic inactivation
37
ARO_Name	AMR Gene Family	Drug Class	Resistance Mechanism
ARO_Name:Klebsiella pneumoniae OmpK37	General Bacterial Porin with reduced permeability to beta-lactams	carbapenem;cephalosporin;cephamycin;monobactam;penam;penem	reduced permeability to antibiotic
ARO_Name:Klebsiella pneumoniae KpnE	major facilitator superfamily (MFS) antibiotic efflux pump	aminoglycoside antibiotic;cephalosporin;macrolide antibiotic;peptide antibiotic;rifamycin antibiotic;tetracycline antibiotic	antibiotic efflux
ARO_Name:Klebsiella pneumoniae KpnF	major facilitator superfamily (MFS) antibiotic efflux pump	aminoglycoside antibiotic;cephalosporin;macrolide antibiotic;peptide antibiotic;rifamycin antibiotic;tetracycline antibiotic	antibiotic efflux
ARO_Name:SHV-11	SHV beta-lactamase	carbapenem;cephalosporin;penam	antibiotic inactivation
ARO_Name:marA	General Bacterial Porin with reduced permeability to beta-lactams;resistance-nodulation-cell division (RND) antibiotic efflux pump	carbapenem;cephalosporin;cephamycin;fluoroquinolone antibiotic;glycylcycline;monobactam;penam;penem;phenicol antibiotic;rifamycin antibiotic;tetracycline antibiotic;triclosan	antibiotic efflux;reduced permeability to antibiotic
ARO_Name:msbA	ATP-binding cassette (ABC) antibiotic efflux pump	nitroimidazole antibiotic	antibiotic efflux
ARO_Name:CRP	resistance-nodulation-cell division (RND) antibiotic efflux pump	fluoroquinolone antibiotic;macrolide antibiotic;penam	antibiotic efflux
ARO_Name:ArnT	pmr phosphoethanolamine transferase	peptide antibiotic	antibiotic target alteration
ARO_Name:eptB	pmr phosphoethanolamine transferase	peptide antibiotic	antibiotic target alteration
ARO_Name:adeF	resistance-nodulation-cell division (RND) antibiotic efflux pump	fluoroquinolone antibiotic;tetracycline antibiotic	antibiotic efflux
ARO_Name:Klebsiella pneumoniae acrA	resistance-nodulation-cell division (RND) antibiotic efflux pump	cephalosporin;fluoroquinolone antibiotic;glycylcycline;penam;phenicol antibiotic;rifamycin antibiotic;tetracycline antibiotic;triclosan	antibiotic efflux
ARO_Name:Escherichia coli ampH beta-lactamase	ampC-type beta-lactamase	cephalosporin;penam	antibiotic inactivation
ARO_Name:LptD	ATP-binding cassette (ABC) antibiotic efflux pump	aminocoumarin antibiotic;carbapenem;peptide antibiotic;rifamycin antibiotic	antibiotic efflux
ARO_Name:FosA6	fosfomycin thiol transferase	fosfomycin	antibiotic inactivation
ARO_Name:rsmA	resistance-nodulation-cell division (RND) antibiotic efflux pump	diaminopyrimidine antibiotic;fluoroquinolone antibiotic;phenicol antibiotic	antibiotic efflux
ARO_Name:Klebsiella pneumoniae KpnH	major facilitator superfamily (MFS) antibiotic efflux pump	aminoglycoside antibiotic;carbapenem;cephalosporin;fluoroquinolone antibiotic;macrolide antibiotic;penam;penem;peptide antibiotic	antibiotic efflux
ARO_Name:Klebsiella pneumoniae KpnG	major facilitator superfamily (MFS) antibiotic efflux pump	aminoglycoside antibiotic;carbapenem;cephalosporin;fluoroquinolone antibiotic;macrolide antibiotic;penam;penem;peptide antibiotic	antibiotic efflux
ARO_Name:emrR	major facilitator superfamily (MFS) antibiotic efflux pump	fluoroquinolone antibiotic	antibiotic efflux
ARO_Name:oqxA	resistance-nodulation-cell division (RND) antibiotic efflux pump	diaminopyrimidine antibiotic;fluoroquinolone antibiotic;glycylcycline;nitrofuran antibiotic;tetracycline antibiotic	antibiotic efflux
ARO_Name:H-NS	major facilitator superfamily (MFS) antibiotic efflux pump;resistance-nodulation-cell division (RND) antibiotic efflux pump	cephalosporin;cephamycin;fluoroquinolone antibiotic;macrolide antibiotic;penam;tetracycline antibiotic	antibiotic efflux
ARO_Name:baeR	resistance-nodulation-cell division (RND) antibiotic efflux pump	aminocoumarin antibiotic;aminoglycoside antibiotic	antibiotic efflux
ARO_Name:floR	major facilitator superfamily (MFS) antibiotic efflux pump	phenicol antibiotic	antibiotic efflux
ARO_Name:tet(A)	major facilitator superfamily (MFS) antibiotic efflux pump	tetracycline antibiotic	antibiotic efflux
ARO_Name:dfrA12	trimethoprim resistant dihydrofolate reductase dfr	diaminopyrimidine antibiotic	antibiotic target replacement
ARO_Name:aadA2	ANT(3'')	aminoglycoside antibiotic	antibiotic inactivation
ARO_Name:qacEdelta1	major facilitator superfamily (MFS) antibiotic efflux pump	acridine dye;disinfecting agents and intercalating dyes	antibiotic efflux
ARO_Name:sul1	sulfonamide resistant sul	sulfonamide antibiotic;sulfone antibiotic	antibiotic target replacement
ARO_Name:ANT(3'')-IIa	ANT(3'')	aminoglycoside antibiotic	antibiotic inactivation
ARO_Name:QnrS1	quinolone resistance protein (qnr)	fluoroquinolone antibiotic	antibiotic target protection
ARO_Name:AAC(3)-IIa	AAC(3)	aminoglycoside antibiotic	antibiotic inactivation
ARO_Name:TEM-1	TEM beta-lactamase	cephalosporin;monobactam;penam;penem	antibiotic inactivation
ARO_Name:OmpA	General Bacterial Porin with reduced permeability to beta-lactams	carbapenem;cephalosporin;cephamycin;monobactam;penam;penem	reduced permeability to antibiotic
ARO_Name:sul2	sulfonamide resistant sul	sulfonamide antibiotic;sulfone antibiotic	antibiotic target replacement
ARO_Name:SHV-64	SHV beta-lactamase	carbapenem;cephalosporin;penam	antibiotic inactivation
ARO_Name:CTX-M-64	CTX-M beta-lactamase	cephalosporin	antibiotic inactivation
ARO_Name:APH(3'')-Ib	APH(3'')	aminoglycoside antibiotic	antibiotic inactivation
ARO_Name:aadA12	ANT(3'')	aminoglycoside antibiotic	antibiotic inactivation
ARO_Name:oqxB	resistance-nodulation-cell division (RND) antibiotic efflux pump	diaminopyrimidine antibiotic;fluoroquinolone antibiotic;glycylcycline;nitrofuran antibiotic;tetracycline antibiotic	antibiotic efflux
ARO_Name:CTX-M-66	CTX-M beta-lactamase	cephalosporin	antibiotic inactivation
ARO_Name:CTX-M-5	CTX-M beta-lactamase	cephalosporin	antibiotic inactivation
ARO_Name:CTX-M-84	CTX-M beta-lactamase	cephalosporin	antibiotic inactivation
ARO_Name:cpxA	resistance-nodulation-cell division (RND) antibiotic efflux pump	aminocoumarin antibiotic;aminoglycoside antibiotic	antibiotic efflux
ARO_Name:acrD	resistance-nodulation-cell division (RND) antibiotic efflux pump	aminoglycoside antibiotic	antibiotic efflux
ARO_Name:TEM-108	TEM beta-lactamase	cephalosporin;monobactam;penam;penem	antibiotic inactivation
ARO_Name:ramA	General Bacterial Porin with reduced permeability to beta-lactams;resistance-nodulation-cell division (RND) antibiotic efflux pump	carbapenem;cephalosporin;cephamycin;fluoroquinolone antibiotic;glycylcycline;monobactam;penam;penem;phenicol antibiotic;rifamycin antibiotic;tetracycline antibiotic;triclosan	antibiotic efflux;reduced permeability to antibiotic
ARO_Name:APH(6)-Id	APH(6)	aminoglycoside antibiotic	antibiotic inactivation
ARO_Name:mdtC	resistance-nodulation-cell division (RND) antibiotic efflux pump	aminocoumarin antibiotic	antibiotic efflux
ARO_Name:evgS	major facilitator superfamily (MFS) antibiotic efflux pump;resistance-nodulation-cell division (RND) antibiotic efflux pump	fluoroquinolone antibiotic;macrolide antibiotic;penam;tetracycline antibiotic	antibiotic efflux
ARO_Name:aadA8b	ANT(3'')	aminoglycoside antibiotic	antibiotic inactivation
ARO_Name:mdtB	resistance-nodulation-cell division (RND) antibiotic efflux pump	aminocoumarin antibiotic	antibiotic efflux
ARO_Name:bacA	undecaprenyl pyrophosphate related proteins	peptide antibiotic	antibiotic target alteration
35
ARO_Name:oqxA	resistance-nodulation-cell division (RND) antibiotic efflux pump	diaminopyrimidine antibiotic;fluoroquinolone antibiotic;glycylcycline;nitrofuran antibiotic;tetracycline antibiotic	antibiotic efflux
	resistance-nodulation-cell division (RND) antibiotic efflux pump	fluoroquinolone antibiotic;tetracycline antibiotic	antibiotic efflux
ARO_Name:emrR	major facilitator superfamily (MFS) antibiotic efflux pump	fluoroquinolone antibiotic	antibiotic efflux
ARO_Name:Klebsiella pneumoniae KpnG	major facilitator superfamily (MFS) antibiotic efflux pump	aminoglycoside antibiotic;carbapenem;cephalosporin;fluoroquinolone antibiotic;macrolide antibiotic;penam;penem;peptide antibiotic	antibiotic efflux
ARO_Name:Klebsiella pneumoniae KpnH	major facilitator superfamily (MFS) antibiotic efflux pump	aminoglycoside antibiotic;carbapenem;cephalosporin;fluoroquinolone antibiotic;macrolide antibiotic;penam;penem;peptide antibiotic	antibiotic efflux
ARO_Name:rsmA	resistance-nodulation-cell division (RND) antibiotic efflux pump	diaminopyrimidine antibiotic;fluoroquinolone antibiotic;phenicol antibiotic	antibiotic efflux
ARO_Name:H-NS	major facilitator superfamily (MFS) antibiotic efflux pump;resistance-nodulation-cell division (RND) antibiotic efflux pump	cephalosporin;cephamycin;fluoroquinolone antibiotic;macrolide antibiotic;penam;tetracycline antibiotic	antibiotic efflux
ARO_Name:LptD	ATP-binding cassette (ABC) antibiotic efflux pump	aminocoumarin antibiotic;carbapenem;peptide antibiotic;rifamycin antibiotic	antibiotic efflux
ARO_Name:FosA6	fosfomycin thiol transferase	fosfomycin	antibiotic inactivation
ARO_Name:Klebsiella pneumoniae KpnF	major facilitator superfamily (MFS) antibiotic efflux pump	aminoglycoside antibiotic;cephalosporin;macrolide antibiotic;peptide antibiotic;rifamycin antibiotic;tetracycline antibiotic	antibiotic efflux
ARO_Name:Klebsiella pneumoniae KpnE	major facilitator superfamily (MFS) antibiotic efflux pump	aminoglycoside antibiotic;cephalosporin;macrolide antibiotic;peptide antibiotic;rifamycin antibiotic;tetracycline antibiotic	antibiotic efflux
ARO_Name:Klebsiella pneumoniae OmpK37	General Bacterial Porin with reduced permeability to beta-lactams	carbapenem;cephalosporin;cephamycin;monobactam;penam;penem	reduced permeability to antibiotic
ARO_Name:adeF	resistance-nodulation-cell division (RND) antibiotic efflux pump	fluoroquinolone antibiotic;tetracycline antibiotic	antibiotic efflux
ARO_Name:SHV-11	SHV beta-lactamase	carbapenem;cephalosporin;penam	antibiotic inactivation
ARO_Name:marA	General Bacterial Porin with reduced permeability to beta-lactams;resistance-nodulation-cell division (RND) antibiotic efflux pump	carbapenem;cephalosporin;cephamycin;fluoroquinolone antibiotic;glycylcycline;monobactam;penam;penem;phenicol antibiotic;rifamycin antibiotic;tetracycline antibiotic;triclosan	antibiotic efflux;reduced permeability to antibiotic
ARO_Name:Klebsiella pneumoniae acrA	resistance-nodulation-cell division (RND) antibiotic efflux pump	cephalosporin;fluoroquinolone antibiotic;glycylcycline;penam;phenicol antibiotic;rifamycin antibiotic;tetracycline antibiotic;triclosan	antibiotic efflux
ARO_Name:Escherichia coli ampH beta-lactamase	ampC-type beta-lactamase	cephalosporin;penam	antibiotic inactivation
ARO_Name:CRP	resistance-nodulation-cell division (RND) antibiotic efflux pump	fluoroquinolone antibiotic;macrolide antibiotic;penam	antibiotic efflux
ARO_Name:ArnT	pmr phosphoethanolamine transferase	peptide antibiotic	antibiotic target alteration
ARO_Name:eptB	pmr phosphoethanolamine transferase	peptide antibiotic	antibiotic target alteration
ARO_Name:msbA	ATP-binding cassette (ABC) antibiotic efflux pump	nitroimidazole antibiotic	antibiotic efflux
ARO_Name:baeR	resistance-nodulation-cell division (RND) antibiotic efflux pump	aminocoumarin antibiotic;aminoglycoside antibiotic	antibiotic efflux
ARO_Name:qacEdelta1	major facilitator superfamily (MFS) antibiotic efflux pump	acridine dye;disinfecting agents and intercalating dyes	antibiotic efflux
ARO_Name:sul1	sulfonamide resistant sul	sulfonamide antibiotic;sulfone antibiotic	antibiotic target replacement
ARO_Name:QnrB2	quinolone resistance protein (qnr)	fluoroquinolone antibiotic	antibiotic target protection
ARO_Name:TEM-1	TEM beta-lactamase	cephalosporin;monobactam;penam;penem	antibiotic inactivation
ARO_Name:AAC(3)-IIa	AAC(3)	aminoglycoside antibiotic	antibiotic inactivation
ARO_Name:floR	major facilitator superfamily (MFS) antibiotic efflux pump	phenicol antibiotic	antibiotic efflux
ARO_Name:tet(D)	major facilitator superfamily (MFS) antibiotic efflux pump	tetracycline antibiotic	antibiotic efflux
ARO_Name:mphA	macrolide phosphotransferase (MPH)	macrolide antibiotic	antibiotic inactivation
ARO_Name:aadA16	ANT(3'')	aminoglycoside antibiotic	antibiotic inactivation
ARO_Name:dfrA27	trimethoprim resistant dihydrofolate reductase dfr	diaminopyrimidine antibiotic	antibiotic target replacement
ARO_Name:arr-3	rifampin ADP-ribosyltransferase (Arr)	rifamycin antibiotic	antibiotic inactivation
ARO_Name:AAC(6')-Ib-cr1	AAC(6')-Ib-cr	aminoglycoside antibiotic;fluoroquinolone antibiotic	antibiotic inactivation
ARO_Name:aadA2	ANT(3'')	aminoglycoside antibiotic	antibiotic inactivation
ARO_Name:dfrA12	trimethoprim resistant dihydrofolate reductase dfr	diaminopyrimidine antibiotic	antibiotic target replacement
ARO_Name:catII	chloramphenicol acetyltransferase (CAT)	phenicol antibiotic	antibiotic inactivation
ARO_Name:APH(3')-Ia	APH(3')	aminoglycoside antibiotic	antibiotic inactivation
ARO_Name:CTX-M-27	CTX-M beta-lactamase	carbapenem;cephalosporin;penam	antibiotic inactivation
ARO_Name:OmpA	General Bacterial Porin with reduced permeability to beta-lactams	carbapenem;cephalosporin;cephamycin;monobactam;penam;penem	reduced permeability to antibiotic
ARO_Name:SHV-64	SHV beta-lactamase	carbapenem;cephalosporin;penam	antibiotic inactivation
ARO_Name:oqxB	resistance-nodulation-cell division (RND) antibiotic efflux pump	diaminopyrimidine antibiotic;fluoroquinolone antibiotic;glycylcycline;nitrofuran antibiotic;tetracycline antibiotic	antibiotic efflux
ARO_Name:CTX-M-64	CTX-M beta-lactamase	cephalosporin	antibiotic inactivation
ARO_Name:APH(3'')-Ib	APH(3'')	aminoglycoside antibiotic	antibiotic inactivation
ARO_Name:aadA12	ANT(3'')	aminoglycoside antibiotic	antibiotic inactivation
ARO_Name:CTX-M-66	CTX-M beta-lactamase	cephalosporin	antibiotic inactivation
ARO_Name:CTX-M-5	CTX-M beta-lactamase	cephalosporin	antibiotic inactivation
ARO_Name:CTX-M-84	CTX-M beta-lactamase	cephalosporin	antibiotic inactivation
ARO_Name:cpxA	resistance-nodulation-cell division (RND) antibiotic efflux pump	aminocoumarin antibiotic;aminoglycoside antibiotic	antibiotic efflux
ARO_Name:aadA8b	ANT(3'')	aminoglycoside antibiotic	antibiotic inactivation
ARO_Name:acrD	resistance-nodulation-cell division (RND) antibiotic efflux pump	aminoglycoside antibiotic	antibiotic efflux
ARO_Name:TEM-108	TEM beta-lactamase	cephalosporin;monobactam;penam;penem	antibiotic inactivation
ARO_Name:ramA	General Bacterial Porin with reduced permeability to beta-lactams;resistance-nodulation-cell division (RND) antibiotic efflux pump	carbapenem;cephalosporin;cephamycin;fluoroquinolone antibiotic;glycylcycline;monobactam;penam;penem;phenicol antibiotic;rifamycin antibiotic;tetracycline antibiotic;triclosan	antibiotic efflux;reduced permeability to antibiotic
ARO_Name:mdtC	resistance-nodulation-cell division (RND) antibiotic efflux pump	aminocoumarin antibiotic	antibiotic efflux
ARO_Name:evgS	major facilitator superfamily (MFS) antibiotic efflux pump;resistance-nodulation-cell division (RND) antibiotic efflux pump	fluoroquinolone antibiotic;macrolide antibiotic;penam;tetracycline antibiotic	antibiotic efflux
ARO_Name:bacA	undecaprenyl pyrophosphate related proteins	peptide antibiotic	antibiotic target alteration
ARO_Name:APH(6)-Id	APH(6)	aminoglycoside antibiotic	antibiotic inactivation
34
ARO_Name:Klebsiella pneumoniae acrA	resistance-nodulation-cell division (RND) antibiotic efflux pump	cephalosporin;fluoroquinolone antibiotic;glycylcycline;penam;phenicol antibiotic;rifamycin antibiotic;tetracycline antibiotic;triclosan	antibiotic efflux
ARO_Name:Escherichia coli ampH beta-lactamase	ampC-type beta-lactamase	cephalosporin;penam	antibiotic inactivation
ARO_Name:H-NS	major facilitator superfamily (MFS) antibiotic efflux pump;resistance-nodulation-cell division (RND) antibiotic efflux pump	cephalosporin;cephamycin;fluoroquinolone antibiotic;macrolide antibiotic;penam;tetracycline antibiotic	antibiotic efflux
ARO_Name:baeR	resistance-nodulation-cell division (RND) antibiotic efflux pump	aminocoumarin antibiotic;aminoglycoside antibiotic	antibiotic efflux
ARO_Name:adeF	resistance-nodulation-cell division (RND) antibiotic efflux pump	fluoroquinolone antibiotic;tetracycline antibiotic	antibiotic efflux
ARO_Name:Klebsiella pneumoniae OmpK37	General Bacterial Porin with reduced permeability to beta-lactams	carbapenem;cephalosporin;cephamycin;monobactam;penam;penem	reduced permeability to antibiotic
ARO_Name:Klebsiella pneumoniae KpnE	major facilitator superfamily (MFS) antibiotic efflux pump	aminoglycoside antibiotic;cephalosporin;macrolide antibiotic;peptide antibiotic;rifamycin antibiotic;tetracycline antibiotic	antibiotic efflux
ARO_Name:Klebsiella pneumoniae KpnF	major facilitator superfamily (MFS) antibiotic efflux pump	aminoglycoside antibiotic;cephalosporin;macrolide antibiotic;peptide antibiotic;rifamycin antibiotic;tetracycline antibiotic	antibiotic efflux
ARO_Name:oqxA	resistance-nodulation-cell division (RND) antibiotic efflux pump	diaminopyrimidine antibiotic;fluoroquinolone antibiotic;glycylcycline;nitrofuran antibiotic;tetracycline antibiotic	antibiotic efflux
ARO_Name:emrR	major facilitator superfamily (MFS) antibiotic efflux pump	fluoroquinolone antibiotic	antibiotic efflux
ARO_Name:Klebsiella pneumoniae KpnG	major facilitator superfamily (MFS) antibiotic efflux pump	aminoglycoside antibiotic;carbapenem;cephalosporin;fluoroquinolone antibiotic;macrolide antibiotic;penam;penem;peptide antibiotic	antibiotic efflux
ARO_Name:Klebsiella pneumoniae KpnH	major facilitator superfamily (MFS) antibiotic efflux pump	aminoglycoside antibiotic;carbapenem;cephalosporin;fluoroquinolone antibiotic;macrolide antibiotic;penam;penem;peptide antibiotic	antibiotic efflux
ARO_Name:rsmA	resistance-nodulation-cell division (RND) antibiotic efflux pump	diaminopyrimidine antibiotic;fluoroquinolone antibiotic;phenicol antibiotic	antibiotic efflux
ARO_Name:marA	General Bacterial Porin with reduced permeability to beta-lactams;resistance-nodulation-cell division (RND) antibiotic efflux pump	carbapenem;cephalosporin;cephamycin;fluoroquinolone antibiotic;glycylcycline;monobactam;penam;penem;phenicol antibiotic;rifamycin antibiotic;tetracycline antibiotic;triclosan	antibiotic efflux;reduced permeability to antibiotic
ARO_Name:msbA	ATP-binding cassette (ABC) antibiotic efflux pump	nitroimidazole antibiotic	antibiotic efflux
ARO_Name:SHV-11	SHV beta-lactamase	carbapenem;cephalosporin;penam	antibiotic inactivation
ARO_Name:LptD	ATP-binding cassette (ABC) antibiotic efflux pump	aminocoumarin antibiotic;carbapenem;peptide antibiotic;rifamycin antibiotic	antibiotic efflux
ARO_Name:FosA6	fosfomycin thiol transferase	fosfomycin	antibiotic inactivation
ARO_Name:ArnT	pmr phosphoethanolamine transferase	peptide antibiotic	antibiotic target alteration
ARO_Name:eptB	pmr phosphoethanolamine transferase	peptide antibiotic	antibiotic target alteration
ARO_Name:CRP	resistance-nodulation-cell division (RND) antibiotic efflux pump	fluoroquinolone antibiotic;macrolide antibiotic;penam	antibiotic efflux
ARO_Name:QnrS1	quinolone resistance protein (qnr)	fluoroquinolone antibiotic	antibiotic target protection
ARO_Name:tet(D)	major facilitator superfamily (MFS) antibiotic efflux pump	tetracycline antibiotic	antibiotic efflux
ARO_Name:sul1	sulfonamide resistant sul	sulfonamide antibiotic;sulfone antibiotic	antibiotic target replacement
ARO_Name:qacEdelta1	major facilitator superfamily (MFS) antibiotic efflux pump	acridine dye;disinfecting agents and intercalating dyes	antibiotic efflux
ARO_Name:QnrB6	quinolone resistance protein (qnr)	fluoroquinolone antibiotic	antibiotic target protection
ARO_Name:sul2	sulfonamide resistant sul	sulfonamide antibiotic;sulfone antibiotic	antibiotic target replacement
ARO_Name:APH(3'')-Ib	APH(3'')	aminoglycoside antibiotic	antibiotic inactivation
ARO_Name:APH(6)-Id	APH(6)	aminoglycoside antibiotic	antibiotic inactivation
ARO_Name:TEM-1	TEM beta-lactamase	cephalosporin;monobactam;penam;penem	antibiotic inactivation
ARO_Name:SHV-2	SHV beta-lactamase	carbapenem;cephalosporin;penam	antibiotic inactivation
ARO_Name:AAC(3)-IIa	AAC(3)	aminoglycoside antibiotic	antibiotic inactivation
ARO_Name:aadA16	ANT(3'')	aminoglycoside antibiotic	antibiotic inactivation
ARO_Name:dfrA27	trimethoprim resistant dihydrofolate reductase dfr	diaminopyrimidine antibiotic	antibiotic target replacement
ARO_Name:OmpA	General Bacterial Porin with reduced permeability to beta-lactams	carbapenem;cephalosporin;cephamycin;monobactam;penam;penem	reduced permeability to antibiotic
ARO_Name:SHV-64	SHV beta-lactamase	carbapenem;cephalosporin;penam	antibiotic inactivation
ARO_Name:oqxB	resistance-nodulation-cell division (RND) antibiotic efflux pump	diaminopyrimidine antibiotic;fluoroquinolone antibiotic;glycylcycline;nitrofuran antibiotic;tetracycline antibiotic	antibiotic efflux
ARO_Name:CTX-M-64	CTX-M beta-lactamase	cephalosporin	antibiotic inactivation
ARO_Name:aadA12	ANT(3'')	aminoglycoside antibiotic	antibiotic inactivation
ARO_Name:CTX-M-5	CTX-M beta-lactamase	cephalosporin	antibiotic inactivation
ARO_Name:CTX-M-66	CTX-M beta-lactamase	cephalosporin	antibiotic inactivation
ARO_Name:cpxA	resistance-nodulation-cell division (RND) antibiotic efflux pump	aminocoumarin antibiotic;aminoglycoside antibiotic	antibiotic efflux
ARO_Name:CTX-M-84	CTX-M beta-lactamase	cephalosporin	antibiotic inactivation
ARO_Name:acrD	resistance-nodulation-cell division (RND) antibiotic efflux pump	aminoglycoside antibiotic	antibiotic efflux
ARO_Name:TEM-108	TEM beta-lactamase	cephalosporin;monobactam;penam;penem	antibiotic inactivation
ARO_Name:ramA	General Bacterial Porin with reduced permeability to beta-lactams;resistance-nodulation-cell division (RND) antibiotic efflux pump	carbapenem;cephalosporin;cephamycin;fluoroquinolone antibiotic;glycylcycline;monobactam;penam;penem;phenicol antibiotic;rifamycin antibiotic;tetracycline antibiotic;triclosan	antibiotic efflux;reduced permeability to antibiotic
ARO_Name:mdtC	resistance-nodulation-cell division (RND) antibiotic efflux pump	aminocoumarin antibiotic	antibiotic efflux
ARO_Name:aadA8b	ANT(3'')	aminoglycoside antibiotic	antibiotic inactivation
ARO_Name:evgS	major facilitator superfamily (MFS) antibiotic efflux pump;resistance-nodulation-cell division (RND) antibiotic efflux pump	fluoroquinolone antibiotic;macrolide antibiotic;penam;tetracycline antibiotic	antibiotic efflux
ARO_Name:bacA	undecaprenyl pyrophosphate related proteins	peptide antibiotic	antibiotic target alteration
ARO_Name:mdtB	resistance-nodulation-cell division (RND) antibiotic efflux pump	aminocoumarin antibiotic	antibiotic efflux
32
ARO_Name:Klebsiella pneumoniae OmpK37	General Bacterial Porin with reduced permeability to beta-lactams	carbapenem;cephalosporin;cephamycin;monobactam;penam;penem	reduced permeability to antibiotic
ARO_Name:Klebsiella pneumoniae KpnE	major facilitator superfamily (MFS) antibiotic efflux pump	aminoglycoside antibiotic;cephalosporin;macrolide antibiotic;peptide antibiotic;rifamycin antibiotic;tetracycline antibiotic	antibiotic efflux
ARO_Name:Klebsiella pneumoniae KpnF	major facilitator superfamily (MFS) antibiotic efflux pump	aminoglycoside antibiotic;cephalosporin;macrolide antibiotic;peptide antibiotic;rifamycin antibiotic;tetracycline antibiotic	antibiotic efflux
ARO_Name:SHV-187	SHV beta-lactamase	carbapenem;cephalosporin;penam	antibiotic inactivation
ARO_Name:marA	General Bacterial Porin with reduced permeability to beta-lactams;resistance-nodulation-cell division (RND) antibiotic efflux pump	carbapenem;cephalosporin;cephamycin;fluoroquinolone antibiotic;glycylcycline;monobactam;penam;penem;phenicol antibiotic;rifamycin antibiotic;tetracycline antibiotic;triclosan	antibiotic efflux;reduced permeability to antibiotic
ARO_Name:H-NS	major facilitator superfamily (MFS) antibiotic efflux pump;resistance-nodulation-cell division (RND) antibiotic efflux pump	cephalosporin;cephamycin;fluoroquinolone antibiotic;macrolide antibiotic;penam;tetracycline antibiotic	antibiotic efflux
ARO_Name:baeR	resistance-nodulation-cell division (RND) antibiotic efflux pump	aminocoumarin antibiotic;aminoglycoside antibiotic	antibiotic efflux
ARO_Name:adeF	resistance-nodulation-cell division (RND) antibiotic efflux pump	fluoroquinolone antibiotic;tetracycline antibiotic	antibiotic efflux
ARO_Name:msbA	ATP-binding cassette (ABC) antibiotic efflux pump	nitroimidazole antibiotic	antibiotic efflux
ARO_Name:SHV-11	SHV beta-lactamase	carbapenem;cephalosporin;penam	antibiotic inactivation
ARO_Name:eptB	pmr phosphoethanolamine transferase	peptide antibiotic	antibiotic target alteration
ARO_Name:ArnT	pmr phosphoethanolamine transferase	peptide antibiotic	antibiotic target alteration
ARO_Name:CRP	resistance-nodulation-cell division (RND) antibiotic efflux pump	fluoroquinolone antibiotic;macrolide antibiotic;penam	antibiotic efflux
ARO_Name:Klebsiella pneumoniae acrA	resistance-nodulation-cell division (RND) antibiotic efflux pump	cephalosporin;fluoroquinolone antibiotic;glycylcycline;penam;phenicol antibiotic;rifamycin antibiotic;tetracycline antibiotic;triclosan	antibiotic efflux
ARO_Name:Escherichia coli ampH beta-lactamase	ampC-type beta-lactamase	cephalosporin;penam	antibiotic inactivation
ARO_Name:rsmA	resistance-nodulation-cell division (RND) antibiotic efflux pump	diaminopyrimidine antibiotic;fluoroquinolone antibiotic;phenicol antibiotic	antibiotic efflux
ARO_Name:Klebsiella pneumoniae KpnH	major facilitator superfamily (MFS) antibiotic efflux pump	aminoglycoside antibiotic;carbapenem;cephalosporin;fluoroquinolone antibiotic;macrolide antibiotic;penam;penem;peptide antibiotic	antibiotic efflux
ARO_Name:Klebsiella pneumoniae KpnG	major facilitator superfamily (MFS) antibiotic efflux pump	aminoglycoside antibiotic;carbapenem;cephalosporin;fluoroquinolone antibiotic;macrolide antibiotic;penam;penem;peptide antibiotic	antibiotic efflux
ARO_Name:emrR	major facilitator superfamily (MFS) antibiotic efflux pump	fluoroquinolone antibiotic	antibiotic efflux
ARO_Name:oqxA	resistance-nodulation-cell division (RND) antibiotic efflux pump	diaminopyrimidine antibiotic;fluoroquinolone antibiotic;glycylcycline;nitrofuran antibiotic;tetracycline antibiotic	antibiotic efflux
ARO_Name:FosA6	fosfomycin thiol transferase	fosfomycin	antibiotic inactivation
ARO_Name:LptD	ATP-binding cassette (ABC) antibiotic efflux pump	aminocoumarin antibiotic;carbapenem;peptide antibiotic;rifamycin antibiotic	antibiotic efflux
ARO_Name:aadA8b	ANT(3'')	aminoglycoside antibiotic	antibiotic inactivation
ARO_Name:DHA-1	DHA beta-lactamase	cephalosporin;cephamycin	antibiotic inactivation
ARO_Name:QnrB4	quinolone resistance protein (qnr)	fluoroquinolone antibiotic	antibiotic target protection
ARO_Name:sul1	sulfonamide resistant sul	sulfonamide antibiotic;sulfone antibiotic	antibiotic target replacement
ARO_Name:qacEdelta1	major facilitator superfamily (MFS) antibiotic efflux pump	acridine dye;disinfecting agents and intercalating dyes	antibiotic efflux
ARO_Name:dfrA1	trimethoprim resistant dihydrofolate reductase dfr	diaminopyrimidine antibiotic	antibiotic target replacement
ARO_Name:tet(A)	major facilitator superfamily (MFS) antibiotic efflux pump	tetracycline antibiotic	antibiotic efflux
ARO_Name:CTX-M-14	CTX-M beta-lactamase	cephalosporin	antibiotic inactivation
ARO_Name:QnrS1	quinolone resistance protein (qnr)	fluoroquinolone antibiotic	antibiotic target protection
ARO_Name:aadA16	ANT(3'')	aminoglycoside antibiotic	antibiotic inactivation
ARO_Name:dfrA27	trimethoprim resistant dihydrofolate reductase dfr	diaminopyrimidine antibiotic	antibiotic target replacement
ARO_Name:TEM-1	TEM beta-lactamase	cephalosporin;monobactam;penam;penem	antibiotic inactivation
ARO_Name:APH(6)-Id	APH(6)	aminoglycoside antibiotic	antibiotic inactivation
ARO_Name:APH(3'')-Ib	APH(3'')	aminoglycoside antibiotic	antibiotic inactivation
ARO_Name:sul2	sulfonamide resistant sul	sulfonamide antibiotic;sulfone antibiotic	antibiotic target replacement
ARO_Name:TEM-210	TEM beta-lactamase	cephalosporin;monobactam;penam;penem	antibiotic inactivation
ARO_Name:OmpA	General Bacterial Porin with reduced permeability to beta-lactams	carbapenem;cephalosporin;cephamycin;monobactam;penam;penem	reduced permeability to antibiotic
ARO_Name:CTX-M-66	CTX-M beta-lactamase	cephalosporin	antibiotic inactivation
ARO_Name:arr-2	rifampin ADP-ribosyltransferase (Arr)	rifamycin antibiotic	antibiotic inactivation
ARO_Name:oqxB	resistance-nodulation-cell division (RND) antibiotic efflux pump	diaminopyrimidine antibiotic;fluoroquinolone antibiotic;glycylcycline;nitrofuran antibiotic;tetracycline antibiotic	antibiotic efflux
ARO_Name:SHV-64	SHV beta-lactamase	carbapenem;cephalosporin;penam	antibiotic inactivation
ARO_Name:aadA12	ANT(3'')	aminoglycoside antibiotic	antibiotic inactivation
ARO_Name:CTX-M-64	CTX-M beta-lactamase	cephalosporin	antibiotic inactivation
ARO_Name:CTX-M-5	CTX-M beta-lactamase	cephalosporin	antibiotic inactivation
ARO_Name:CTX-M-84	CTX-M beta-lactamase	cephalosporin	antibiotic inactivation
ARO_Name:cpxA	resistance-nodulation-cell division (RND) antibiotic efflux pump	aminocoumarin antibiotic;aminoglycoside antibiotic	antibiotic efflux
ARO_Name:acrD	resistance-nodulation-cell division (RND) antibiotic efflux pump	aminoglycoside antibiotic	antibiotic efflux
ARO_Name:TEM-108	TEM beta-lactamase	cephalosporin;monobactam;penam;penem	antibiotic inactivation
ARO_Name:ramA	General Bacterial Porin with reduced permeability to beta-lactams;resistance-nodulation-cell division (RND) antibiotic efflux pump	carbapenem;cephalosporin;cephamycin;fluoroquinolone antibiotic;glycylcycline;monobactam;penam;penem;phenicol antibiotic;rifamycin antibiotic;tetracycline antibiotic;triclosan	antibiotic efflux;reduced permeability to antibiotic
ARO_Name:mdtC	resistance-nodulation-cell division (RND) antibiotic efflux pump	aminocoumarin antibiotic	antibiotic efflux
ARO_Name:evgS	major facilitator superfamily (MFS) antibiotic efflux pump;resistance-nodulation-cell division (RND) antibiotic efflux pump	fluoroquinolone antibiotic;macrolide antibiotic;penam;tetracycline antibiotic	antibiotic efflux
ARO_Name:bacA	undecaprenyl pyrophosphate related proteins	peptide antibiotic	antibiotic target alteration
ARO_Name:mdtB	resistance-nodulation-cell division (RND) antibiotic efflux pump	aminocoumarin antibiotic	antibiotic efflux
31
ARO_Name:H-NS	major facilitator superfamily (MFS) antibiotic efflux pump;resistance-nodulation-cell division (RND) antibiotic efflux pump	cephalosporin;cephamycin;fluoroquinolone antibiotic;macrolide antibiotic;penam;tetracycline antibiotic	antibiotic efflux
ARO_Name:Klebsiella pneumoniae OmpK37	General Bacterial Porin with reduced permeability to beta-lactams	carbapenem;cephalosporin;cephamycin;monobactam;penam;penem	reduced permeability to antibiotic
ARO_Name:Klebsiella pneumoniae KpnE	major facilitator superfamily (MFS) antibiotic efflux pump	aminoglycoside antibiotic;cephalosporin;macrolide antibiotic;peptide antibiotic;rifamycin antibiotic;tetracycline antibiotic	antibiotic efflux
ARO_Name:Klebsiella pneumoniae KpnF	major facilitator superfamily (MFS) antibiotic efflux pump	aminoglycoside antibiotic;cephalosporin;macrolide antibiotic;peptide antibiotic;rifamycin antibiotic;tetracycline antibiotic	antibiotic efflux
ARO_Name:SHV-1	SHV beta-lactamase	carbapenem;cephalosporin;penam	antibiotic inactivation
ARO_Name:marA	General Bacterial Porin with reduced permeability to beta-lactams;resistance-nodulation-cell division (RND) antibiotic efflux pump	carbapenem;cephalosporin;cephamycin;fluoroquinolone antibiotic;glycylcycline;monobactam;penam;penem;phenicol antibiotic;rifamycin antibiotic;tetracycline antibiotic;triclosan	antibiotic efflux;reduced permeability to antibiotic
ARO_Name:CRP	resistance-nodulation-cell division (RND) antibiotic efflux pump	fluoroquinolone antibiotic;macrolide antibiotic;penam	antibiotic efflux
ARO_Name:ArnT	pmr phosphoethanolamine transferase	peptide antibiotic	antibiotic target alteration
ARO_Name:eptB	pmr phosphoethanolamine transferase	peptide antibiotic	antibiotic target alteration
ARO_Name:SHV-11	SHV beta-lactamase	carbapenem;cephalosporin;penam	antibiotic inactivation
ARO_Name:rsmA	resistance-nodulation-cell division (RND) antibiotic efflux pump	diaminopyrimidine antibiotic;fluoroquinolone antibiotic;phenicol antibiotic	antibiotic efflux
ARO_Name:Klebsiella pneumoniae KpnH	major facilitator superfamily (MFS) antibiotic efflux pump	aminoglycoside antibiotic;carbapenem;cephalosporin;fluoroquinolone antibiotic;macrolide antibiotic;penam;penem;peptide antibiotic	antibiotic efflux
ARO_Name:Klebsiella pneumoniae KpnG	major facilitator superfamily (MFS) antibiotic efflux pump	aminoglycoside antibiotic;carbapenem;cephalosporin;fluoroquinolone antibiotic;macrolide antibiotic;penam;penem;peptide antibiotic	antibiotic efflux
ARO_Name:emrR	major facilitator superfamily (MFS) antibiotic efflux pump	fluoroquinolone antibiotic	antibiotic efflux
ARO_Name:adeF	resistance-nodulation-cell division (RND) antibiotic efflux pump	fluoroquinolone antibiotic;tetracycline antibiotic	antibiotic efflux
ARO_Name:oqxA	resistance-nodulation-cell division (RND) antibiotic efflux pump	diaminopyrimidine antibiotic;fluoroquinolone antibiotic;glycylcycline;nitrofuran antibiotic;tetracycline antibiotic	antibiotic efflux
ARO_Name:baeR	resistance-nodulation-cell division (RND) antibiotic efflux pump	aminocoumarin antibiotic;aminoglycoside antibiotic	antibiotic efflux
ARO_Name:Klebsiella pneumoniae acrA	resistance-nodulation-cell division (RND) antibiotic efflux pump	cephalosporin;fluoroquinolone antibiotic;glycylcycline;penam;phenicol antibiotic;rifamycin antibiotic;tetracycline antibiotic;triclosan	antibiotic efflux
ARO_Name:Escherichia coli ampH beta-lactamase	ampC-type beta-lactamase	cephalosporin;penam	antibiotic inactivation
ARO_Name:msbA	ATP-binding cassette (ABC) antibiotic efflux pump	nitroimidazole antibiotic	antibiotic efflux
ARO_Name:LptD	ATP-binding cassette (ABC) antibiotic efflux pump	aminocoumarin antibiotic;carbapenem;peptide antibiotic;rifamycin antibiotic	antibiotic efflux
ARO_Name:FosA6	fosfomycin thiol transferase	fosfomycin	antibiotic inactivation
ARO_Name:QnrB4	quinolone resistance protein (qnr)	fluoroquinolone antibiotic	antibiotic target protection
ARO_Name:DHA-1	DHA beta-lactamase	cephalosporin;cephamycin	antibiotic inactivation
ARO_Name:mphA	macrolide phosphotransferase (MPH)	macrolide antibiotic	antibiotic inactivation
ARO_Name:TEM-210	TEM beta-lactamase	cephalosporin;monobactam;penam;penem	antibiotic inactivation
ARO_Name:OmpA	General Bacterial Porin with reduced permeability to beta-lactams	carbapenem;cephalosporin;cephamycin;monobactam;penam;penem	reduced permeability to antibiotic
ARO_Name:sul1	sulfonamide resistant sul	sulfonamide antibiotic;sulfone antibiotic	antibiotic target replacement
ARO_Name:SHV-64	SHV beta-lactamase	carbapenem;cephalosporin;penam	antibiotic inactivation
ARO_Name:APH(3'')-Ib	APH(3'')	aminoglycoside antibiotic	antibiotic inactivation
ARO_Name:oqxB	resistance-nodulation-cell division (RND) antibiotic efflux pump	diaminopyrimidine antibiotic;fluoroquinolone antibiotic;glycylcycline;nitrofuran antibiotic;tetracycline antibiotic	antibiotic efflux
ARO_Name:CTX-M-64	CTX-M beta-lactamase	cephalosporin	antibiotic inactivation
ARO_Name:aadA12	ANT(3'')	aminoglycoside antibiotic	antibiotic inactivation
ARO_Name:CTX-M-66	CTX-M beta-lactamase	cephalosporin	antibiotic inactivation
ARO_Name:CTX-M-5	CTX-M beta-lactamase	cephalosporin	antibiotic inactivation
ARO_Name:aadA8b	ANT(3'')	aminoglycoside antibiotic	antibiotic inactivation
ARO_Name:cpxA	resistance-nodulation-cell division (RND) antibiotic efflux pump	aminocoumarin antibiotic;aminoglycoside antibiotic	antibiotic efflux
ARO_Name:CTX-M-84	CTX-M beta-lactamase	cephalosporin	antibiotic inactivation
ARO_Name:acrD	resistance-nodulation-cell division (RND) antibiotic efflux pump	aminoglycoside antibiotic	antibiotic efflux
ARO_Name:TEM-108	TEM beta-lactamase	cephalosporin;monobactam;penam;penem	antibiotic inactivation
ARO_Name:ramA	General Bacterial Porin with reduced permeability to beta-lactams;resistance-nodulation-cell division (RND) antibiotic efflux pump	carbapenem;cephalosporin;cephamycin;fluoroquinolone antibiotic;glycylcycline;monobactam;penam;penem;phenicol antibiotic;rifamycin antibiotic;tetracycline antibiotic;triclosan	antibiotic efflux;reduced permeability to antibiotic
ARO_Name:mdtC	resistance-nodulation-cell division (RND) antibiotic efflux pump	aminocoumarin antibiotic	antibiotic efflux
ARO_Name:evgS	major facilitator superfamily (MFS) antibiotic efflux pump;resistance-nodulation-cell division (RND) antibiotic efflux pump	fluoroquinolone antibiotic;macrolide antibiotic;penam;tetracycline antibiotic	antibiotic efflux
ARO_Name:bacA	undecaprenyl pyrophosphate related proteins	peptide antibiotic	antibiotic target alteration
30
ARO_Name:adeF	resistance-nodulation-cell division (RND) antibiotic efflux pump	fluoroquinolone antibiotic;tetracycline antibiotic	antibiotic efflux
ARO_Name:baeR	resistance-nodulation-cell division (RND) antibiotic efflux pump	aminocoumarin antibiotic;aminoglycoside antibiotic	antibiotic efflux
ARO_Name:H-NS	major facilitator superfamily (MFS) antibiotic efflux pump;resistance-nodulation-cell division (RND) antibiotic efflux pump	cephalosporin;cephamycin;fluoroquinolone antibiotic;macrolide antibiotic;penam;tetracycline antibiotic	antibiotic efflux
ARO_Name:Klebsiella pneumoniae acrA	resistance-nodulation-cell division (RND) antibiotic efflux pump	cephalosporin;fluoroquinolone antibiotic;glycylcycline;penam;phenicol antibiotic;rifamycin antibiotic;tetracycline antibiotic;triclosan	antibiotic efflux
ARO_Name:Escherichia coli ampH beta-lactamase	ampC-type beta-lactamase	cephalosporin;penam	antibiotic inactivation
ARO_Name:Klebsiella pneumoniae OmpK37	General Bacterial Porin with reduced permeability to beta-lactams	carbapenem;cephalosporin;cephamycin;monobactam;penam;penem	reduced permeability to antibiotic
ARO_Name:LptD	ATP-binding cassette (ABC) antibiotic efflux pump	aminocoumarin antibiotic;carbapenem;peptide antibiotic;rifamycin antibiotic	antibiotic efflux
ARO_Name:FosA6	fosfomycin thiol transferase	fosfomycin	antibiotic inactivation
ARO_Name:Klebsiella pneumoniae KpnE	major facilitator superfamily (MFS) antibiotic efflux pump	aminoglycoside antibiotic;cephalosporin;macrolide antibiotic;peptide antibiotic;rifamycin antibiotic;tetracycline antibiotic	antibiotic efflux
ARO_Name:Klebsiella pneumoniae KpnF	major facilitator superfamily (MFS) antibiotic efflux pump	aminoglycoside antibiotic;cephalosporin;macrolide antibiotic;peptide antibiotic;rifamycin antibiotic;tetracycline antibiotic	antibiotic efflux
ARO_Name:SHV-1	SHV beta-lactamase	carbapenem;cephalosporin;penam	antibiotic inactivation
ARO_Name:marA	General Bacterial Porin with reduced permeability to beta-lactams;resistance-nodulation-cell division (RND) antibiotic efflux pump	carbapenem;cephalosporin;cephamycin;fluoroquinolone antibiotic;glycylcycline;monobactam;penam;penem;phenicol antibiotic;rifamycin antibiotic;tetracycline antibiotic;triclosan	antibiotic efflux;reduced permeability to antibiotic
ARO_Name:CRP	resistance-nodulation-cell division (RND) antibiotic efflux pump	fluoroquinolone antibiotic;macrolide antibiotic;penam	antibiotic efflux
ARO_Name:ArnT	pmr phosphoethanolamine transferase	peptide antibiotic	antibiotic target alteration
ARO_Name:oqxA	resistance-nodulation-cell division (RND) antibiotic efflux pump	diaminopyrimidine antibiotic;fluoroquinolone antibiotic;glycylcycline;nitrofuran antibiotic;tetracycline antibiotic	antibiotic efflux
ARO_Name:emrR	major facilitator superfamily (MFS) antibiotic efflux pump	fluoroquinolone antibiotic	antibiotic efflux
ARO_Name:Klebsiella pneumoniae KpnG	major facilitator superfamily (MFS) antibiotic efflux pump	aminoglycoside antibiotic;carbapenem;cephalosporin;fluoroquinolone antibiotic;macrolide antibiotic;penam;penem;peptide antibiotic	antibiotic efflux
ARO_Name:Klebsiella pneumoniae KpnH	major facilitator superfamily (MFS) antibiotic efflux pump	aminoglycoside antibiotic;carbapenem;cephalosporin;fluoroquinolone antibiotic;macrolide antibiotic;penam;penem;peptide antibiotic	antibiotic efflux
ARO_Name:rsmA	resistance-nodulation-cell division (RND) antibiotic efflux pump	diaminopyrimidine antibiotic;fluoroquinolone antibiotic;phenicol antibiotic	antibiotic efflux
ARO_Name:msbA	ATP-binding cassette (ABC) antibiotic efflux pump	nitroimidazole antibiotic	antibiotic efflux
ARO_Name:eptB	pmr phosphoethanolamine transferase	peptide antibiotic	antibiotic target alteration
ARO_Name:OmpA	General Bacterial Porin with reduced permeability to beta-lactams	carbapenem;cephalosporin;cephamycin;monobactam;penam;penem	reduced permeability to antibiotic
ARO_Name:APH(3'')-Ib	APH(3'')	aminoglycoside antibiotic	antibiotic inactivation
ARO_Name:CTX-M-64	CTX-M beta-lactamase	cephalosporin	antibiotic inactivation
ARO_Name:oqxB	resistance-nodulation-cell division (RND) antibiotic efflux pump	diaminopyrimidine antibiotic;fluoroquinolone antibiotic;glycylcycline;nitrofuran antibiotic;tetracycline antibiotic	antibiotic efflux
ARO_Name:SHV-64	SHV beta-lactamase	carbapenem;cephalosporin;penam	antibiotic inactivation
ARO_Name:aadA8b	ANT(3'')	aminoglycoside antibiotic	antibiotic inactivation
ARO_Name:CTX-M-66	CTX-M beta-lactamase	cephalosporin	antibiotic inactivation
ARO_Name:aadA12	ANT(3'')	aminoglycoside antibiotic	antibiotic inactivation
ARO_Name:CTX-M-5	CTX-M beta-lactamase	cephalosporin	antibiotic inactivation
ARO_Name:cpxA	resistance-nodulation-cell division (RND) antibiotic efflux pump	aminocoumarin antibiotic;aminoglycoside antibiotic	antibiotic efflux
ARO_Name:acrD	resistance-nodulation-cell division (RND) antibiotic efflux pump	aminoglycoside antibiotic	antibiotic efflux
ARO_Name:TEM-108	TEM beta-lactamase	cephalosporin;monobactam;penam;penem	antibiotic inactivation
ARO_Name:ramA	General Bacterial Porin with reduced permeability to beta-lactams;resistance-nodulation-cell division (RND) antibiotic efflux pump	carbapenem;cephalosporin;cephamycin;fluoroquinolone antibiotic;glycylcycline;monobactam;penam;penem;phenicol antibiotic;rifamycin antibiotic;tetracycline antibiotic;triclosan	antibiotic efflux;reduced permeability to antibiotic
ARO_Name:mdtC	resistance-nodulation-cell division (RND) antibiotic efflux pump	aminocoumarin antibiotic	antibiotic efflux
ARO_Name:evgS	major facilitator superfamily (MFS) antibiotic efflux pump;resistance-nodulation-cell division (RND) antibiotic efflux pump	fluoroquinolone antibiotic;macrolide antibiotic;penam;tetracycline antibiotic	antibiotic efflux
ARO_Name:bacA	undecaprenyl pyrophosphate related proteins	peptide antibiotic	antibiotic target alteration
ARO_Name:APH(6)-Id	APH(6)	aminoglycoside antibiotic	antibiotic inactivation
29
ARO_Name:msbA	ATP-binding cassette (ABC) antibiotic efflux pump	nitroimidazole antibiotic	antibiotic efflux
ARO_Name:eptB	pmr phosphoethanolamine transferase	peptide antibiotic	antibiotic target alteration
ARO_Name:CRP	resistance-nodulation-cell division (RND) antibiotic efflux pump	fluoroquinolone antibiotic;macrolide antibiotic;penam	antibiotic efflux
ARO_Name:Klebsiella pneumoniae acrA	resistance-nodulation-cell division (RND) antibiotic efflux pump	cephalosporin;fluoroquinolone antibiotic;glycylcycline;penam;phenicol antibiotic;rifamycin antibiotic;tetracycline antibiotic;triclosan	antibiotic efflux
ARO_Name:emrR	major facilitator superfamily (MFS) antibiotic efflux pump	fluoroquinolone antibiotic	antibiotic efflux
ARO_Name:Klebsiella pneumoniae KpnG	major facilitator superfamily (MFS) antibiotic efflux pump	aminoglycoside antibiotic;carbapenem;cephalosporin;fluoroquinolone antibiotic;macrolide antibiotic;penam;penem;peptide antibiotic	antibiotic efflux
ARO_Name:Klebsiella pneumoniae KpnH	major facilitator superfamily (MFS) antibiotic efflux pump	aminoglycoside antibiotic;carbapenem;cephalosporin;fluoroquinolone antibiotic;macrolide antibiotic;penam;penem;peptide antibiotic	antibiotic efflux
ARO_Name:rsmA	resistance-nodulation-cell division (RND) antibiotic efflux pump	diaminopyrimidine antibiotic;fluoroquinolone antibiotic;phenicol antibiotic	antibiotic efflux
ARO_Name:LptD	ATP-binding cassette (ABC) antibiotic efflux pump	aminocoumarin antibiotic;carbapenem;peptide antibiotic;rifamycin antibiotic	antibiotic efflux
ARO_Name:tet(A)	major facilitator superfamily (MFS) antibiotic efflux pump	tetracycline antibiotic	antibiotic efflux
ARO_Name:H-NS	major facilitator superfamily (MFS) antibiotic efflux pump;resistance-nodulation-cell division (RND) antibiotic efflux pump	cephalosporin;cephamycin;fluoroquinolone antibiotic;macrolide antibiotic;penam;tetracycline antibiotic	antibiotic efflux
ARO_Name:marA	General Bacterial Porin with reduced permeability to beta-lactams;resistance-nodulation-cell division (RND) antibiotic efflux pump	carbapenem;cephalosporin;cephamycin;fluoroquinolone antibiotic;glycylcycline;monobactam;penam;penem;phenicol antibiotic;rifamycin antibiotic;tetracycline antibiotic;triclosan	antibiotic efflux;reduced permeability to antibiotic
ARO_Name:AAC(6')-Ib-cr1	AAC(6')-Ib-cr	aminoglycoside antibiotic;fluoroquinolone antibiotic	antibiotic inactivation
ARO_Name:OXA-1	OXA beta-lactamase	carbapenem;cephalosporin;penam	antibiotic inactivation
ARO_Name:catB3	chloramphenicol acetyltransferase (CAT)	phenicol antibiotic	antibiotic inactivation
ARO_Name:arr-3	rifampin ADP-ribosyltransferase (Arr)	rifamycin antibiotic	antibiotic inactivation
ARO_Name:qacEdelta1	major facilitator superfamily (MFS) antibiotic efflux pump	acridine dye;disinfecting agents and intercalating dyes	antibiotic efflux
ARO_Name:sul1	sulfonamide resistant sul	sulfonamide antibiotic;sulfone antibiotic	antibiotic target replacement
ARO_Name:QnrB4	quinolone resistance protein (qnr)	fluoroquinolone antibiotic	antibiotic target protection
ARO_Name:DHA-1	DHA beta-lactamase	cephalosporin;cephamycin	antibiotic inactivation
ARO_Name:ANT(3'')-IIa	ANT(3'')	aminoglycoside antibiotic	antibiotic inactivation
ARO_Name:Klebsiella pneumoniae KpnF	major facilitator superfamily (MFS) antibiotic efflux pump	aminoglycoside antibiotic;cephalosporin;macrolide antibiotic;peptide antibiotic;rifamycin antibiotic;tetracycline antibiotic	antibiotic efflux
ARO_Name:Klebsiella pneumoniae KpnE	major facilitator superfamily (MFS) antibiotic efflux pump	aminoglycoside antibiotic;cephalosporin;macrolide antibiotic;peptide antibiotic;rifamycin antibiotic;tetracycline antibiotic	antibiotic efflux
ARO_Name:SHV-75	SHV beta-lactamase	carbapenem;cephalosporin;penam	antibiotic inactivation
ARO_Name:ArnT	pmr phosphoethanolamine transferase	peptide antibiotic	antibiotic target alteration
ARO_Name:Klebsiella pneumoniae OmpK37	General Bacterial Porin with reduced permeability to beta-lactams	carbapenem;cephalosporin;cephamycin;monobactam;penam;penem	reduced permeability to antibiotic
ARO_Name:baeR	resistance-nodulation-cell division (RND) antibiotic efflux pump	aminocoumarin antibiotic;aminoglycoside antibiotic	antibiotic efflux
ARO_Name:Escherichia coli ampH beta-lactamase	ampC-type beta-lactamase	cephalosporin;penam	antibiotic inactivation
ARO_Name:mphA	macrolide phosphotransferase (MPH)	macrolide antibiotic	antibiotic inactivation
ARO_Name:TEM-210	TEM beta-lactamase	cephalosporin;monobactam;penam;penem	antibiotic inactivation
ARO_Name:oqxA	resistance-nodulation-cell division (RND) antibiotic efflux pump	diaminopyrimidine antibiotic;fluoroquinolone antibiotic;glycylcycline;nitrofuran antibiotic;tetracycline antibiotic	antibiotic efflux
ARO_Name:FosA6	fosfomycin thiol transferase	fosfomycin	antibiotic inactivation
ARO_Name:adeF	resistance-nodulation-cell division (RND) antibiotic efflux pump	fluoroquinolone antibiotic;tetracycline antibiotic	antibiotic efflux
ARO_Name:CTX-M-64	CTX-M beta-lactamase	cephalosporin	antibiotic inactivation
ARO_Name:OmpA	General Bacterial Porin with reduced permeability to beta-lactams	carbapenem;cephalosporin;cephamycin;monobactam;penam;penem	reduced permeability to antibiotic
ARO_Name:SHV-64	SHV beta-lactamase	carbapenem;cephalosporin;penam	antibiotic inactivation
ARO_Name:oqxB	resistance-nodulation-cell division (RND) antibiotic efflux pump	diaminopyrimidine antibiotic;fluoroquinolone antibiotic;glycylcycline;nitrofuran antibiotic;tetracycline antibiotic	antibiotic efflux
ARO_Name:aadA8b	ANT(3'')	aminoglycoside antibiotic	antibiotic inactivation
ARO_Name:aadA12	ANT(3'')	aminoglycoside antibiotic	antibiotic inactivation
ARO_Name:CTX-M-66	CTX-M beta-lactamase	cephalosporin	antibiotic inactivation
ARO_Name:CTX-M-5	CTX-M beta-lactamase	cephalosporin	antibiotic inactivation
ARO_Name:CTX-M-84	CTX-M beta-lactamase	cephalosporin	antibiotic inactivation
ARO_Name:cpxA	resistance-nodulation-cell division (RND) antibiotic efflux pump	aminocoumarin antibiotic;aminoglycoside antibiotic	antibiotic efflux
ARO_Name:acrD	resistance-nodulation-cell division (RND) antibiotic efflux pump	aminoglycoside antibiotic	antibiotic efflux
ARO_Name:TEM-108	TEM beta-lactamase	cephalosporin;monobactam;penam;penem	antibiotic inactivation
ARO_Name:ramA	General Bacterial Porin with reduced permeability to beta-lactams;resistance-nodulation-cell division (RND) antibiotic efflux pump	carbapenem;cephalosporin;cephamycin;fluoroquinolone antibiotic;glycylcycline;monobactam;penam;penem;phenicol antibiotic;rifamycin antibiotic;tetracycline antibiotic;triclosan	antibiotic efflux;reduced permeability to antibiotic
ARO_Name:mdtC	resistance-nodulation-cell division (RND) antibiotic efflux pump	aminocoumarin antibiotic	antibiotic efflux
ARO_Name:evgS	major facilitator superfamily (MFS) antibiotic efflux pump;resistance-nodulation-cell division (RND) antibiotic efflux pump	fluoroquinolone antibiotic;macrolide antibiotic;penam;tetracycline antibiotic	antibiotic efflux
ARO_Name:bacA	undecaprenyl pyrophosphate related proteins	peptide antibiotic	antibiotic target alteration
ARO_Name:APH(6)-Id	APH(6)	aminoglycoside antibiotic	antibiotic inactivation
28
ARO_Name:Escherichia coli ampH beta-lactamase	ampC-type beta-lactamase	cephalosporin;penam	antibiotic inactivation
ARO_Name:Klebsiella pneumoniae acrA	resistance-nodulation-cell division (RND) antibiotic efflux pump	cephalosporin;fluoroquinolone antibiotic;glycylcycline;penam;phenicol antibiotic;rifamycin antibiotic;tetracycline antibiotic;triclosan	antibiotic efflux
ARO_Name:msbA	ATP-binding cassette (ABC) antibiotic efflux pump	nitroimidazole antibiotic	antibiotic efflux
ARO_Name:SHV-11	SHV beta-lactamase	carbapenem;cephalosporin;penam	antibiotic inactivation
ARO_Name:marA	General Bacterial Porin with reduced permeability to beta-lactams;resistance-nodulation-cell division (RND) antibiotic efflux pump	carbapenem;cephalosporin;cephamycin;fluoroquinolone antibiotic;glycylcycline;monobactam;penam;penem;phenicol antibiotic;rifamycin antibiotic;tetracycline antibiotic;triclosan	antibiotic efflux;reduced permeability to antibiotic
ARO_Name:H-NS	major facilitator superfamily (MFS) antibiotic efflux pump;resistance-nodulation-cell division (RND) antibiotic efflux pump	cephalosporin;cephamycin;fluoroquinolone antibiotic;macrolide antibiotic;penam;tetracycline antibiotic	antibiotic efflux
ARO_Name:adeF	resistance-nodulation-cell division (RND) antibiotic efflux pump	fluoroquinolone antibiotic;tetracycline antibiotic;	antibiotic efflux
ARO_Name:baeR	resistance-nodulation-cell division (RND) antibiotic efflux pump	aminocoumarin antibiotic;aminoglycoside antibiotic	antibiotic efflux
ARO_Name:eptB	pmr phosphoethanolamine transferase	peptide antibiotic	antibiotic target alteration
ARO_Name:ArnT	pmr phosphoethanolamine transferase	peptide antibiotic	antibiotic target alteration
ARO_Name:CRP	resistance-nodulation-cell division (RND) antibiotic efflux pump	fluoroquinolone antibiotic;macrolide antibiotic;penam	antibiotic efflux
ARO_Name:rsmA	resistance-nodulation-cell division (RND) antibiotic efflux pump	diaminopyrimidine antibiotic;fluoroquinolone antibiotic;phenicol antibiotic	antibiotic efflux
ARO_Name:Klebsiella pneumoniae KpnH	major facilitator superfamily (MFS) antibiotic efflux pump	aminoglycoside antibiotic;carbapenem;cephalosporin;fluoroquinolone antibiotic;macrolide antibiotic;penam;penem;peptide antibiotic	antibiotic efflux
ARO_Name:Klebsiella pneumoniae KpnG	major facilitator superfamily (MFS) antibiotic efflux pump	aminoglycoside antibiotic;carbapenem;cephalosporin;fluoroquinolone antibiotic;macrolide antibiotic;penam;penem;peptide antibiotic	antibiotic efflux
ARO_Name:emrR	major facilitator superfamily (MFS) antibiotic efflux pump	fluoroquinolone antibiotic	antibiotic efflux
ARO_Name:oqxB	resistance-nodulation-cell division (RND) antibiotic efflux pump	diaminopyrimidine antibiotic;fluoroquinolone antibiotic;glycylcycline;nitrofuran antibiotic;tetracycline antibiotic	antibiotic efflux
ARO_Name:oqxA	resistance-nodulation-cell division (RND) antibiotic efflux pump	diaminopyrimidine antibiotic;fluoroquinolone antibiotic;glycylcycline;nitrofuran antibiotic;tetracycline antibiotic	antibiotic efflux
ARO_Name:Klebsiella pneumoniae OmpK37	General Bacterial Porin with reduced permeability to beta-lactams	carbapenem;cephalosporin;cephamycin;monobactam;penam;penem	reduced permeability to antibiotic
ARO_Name:Klebsiella pneumoniae KpnE	major facilitator superfamily (MFS) antibiotic efflux pump	aminoglycoside antibiotic;cephalosporin;macrolide antibiotic;peptide antibiotic;rifamycin antibiotic;tetracycline antibiotic	antibiotic efflux
ARO_Name:Klebsiella pneumoniae KpnF	major facilitator superfamily (MFS) antibiotic efflux pump	aminoglycoside antibiotic;cephalosporin;macrolide antibiotic;peptide antibiotic;rifamycin antibiotic;tetracycline antibiotic	antibiotic efflux
ARO_Name:LptD	ATP-binding cassette (ABC) antibiotic efflux pump	aminocoumarin antibiotic;carbapenem;peptide antibiotic;rifamycin antibiotic	antibiotic efflux
ARO_Name:FosA5	fosfomycin thiol transferase	fosfomycin	antibiotic inactivation
ARO_Name:APH(3'')-Ib	APH(3'')	aminoglycoside antibiotic	antibiotic inactivation
ARO_Name:sul1	sulfonamide resistant sul	sulfonamide antibiotic;sulfone antibiotic	antibiotic target replacement
ARO_Name:qacEdelta1	major facilitator superfamily (MFS) antibiotic efflux pump	acridine dye;disinfecting agents and intercalating dyes	antibiotic efflux
ARO_Name:QnrB6	quinolone resistance protein (qnr)	fluoroquinolone antibiotic	antibiotic target protection
ARO_Name:tet(D)	major facilitator superfamily (MFS) antibiotic efflux pump	tetracycline antibiotic	antibiotic efflux
ARO_Name:floR	major facilitator superfamily (MFS) antibiotic efflux pump	phenicol antibiotic	antibiotic efflux
ARO_Name:aadA16	ANT(3'')	aminoglycoside antibiotic	antibiotic inactivation
ARO_Name:dfrA27	trimethoprim resistant dihydrofolate reductase dfr	diaminopyrimidine antibiotic	antibiotic target replacement
ARO_Name:arr-3	rifampin ADP-ribosyltransferase (Arr)	rifamycin antibiotic	antibiotic inactivation
ARO_Name:AAC(6')-Ib-cr1	AAC(6')-Ib-cr	aminoglycoside antibiotic;fluoroquinolone antibiotic	antibiotic inactivation
ARO_Name:TEM-210	TEM beta-lactamase	cephalosporin;monobactam;penam;penem	antibiotic inactivation
ARO_Name:AAC(3)-IIa	AAC(3)	aminoglycoside antibiotic	antibiotic inactivation
ARO_Name:OmpA	General Bacterial Porin with reduced permeability to beta-lactams	carbapenem;cephalosporin;cephamycin;monobactam;penam;penem	reduced permeability to antibiotic
ARO_Name:CTX-M-64	CTX-M beta-lactamase	cephalosporin	antibiotic inactivation
ARO_Name:SHV-64	SHV beta-lactamase	carbapenem;cephalosporin;penam	antibiotic inactivation
ARO_Name:CTX-M-66	CTX-M beta-lactamase	cephalosporin	antibiotic inactivation
ARO_Name:CTX-M-5	CTX-M beta-lactamase	cephalosporin	antibiotic inactivation
ARO_Name:aadA12	ANT(3'')	aminoglycoside antibiotic	antibiotic inactivation
ARO_Name:CTX-M-84	CTX-M beta-lactamase	cephalosporin	antibiotic inactivation
ARO_Name:cpxA	resistance-nodulation-cell division (RND) antibiotic efflux pump	aminocoumarin antibiotic;aminoglycoside antibiotic	antibiotic efflux
ARO_Name:acrD	resistance-nodulation-cell division (RND) antibiotic efflux pump	aminoglycoside antibiotic	antibiotic efflux
ARO_Name:TEM-108	TEM beta-lactamase	cephalosporin;monobactam;penam;penem	antibiotic inactivation
ARO_Name:ramA	General Bacterial Porin with reduced permeability to beta-lactams;resistance-nodulation-cell division (RND) antibiotic efflux pump	carbapenem;cephalosporin;cephamycin;fluoroquinolone antibiotic;glycylcycline;monobactam;penam;penem;phenicol antibiotic;rifamycin antibiotic;tetracycline antibiotic;triclosan	antibiotic efflux;reduced permeability to antibiotic
ARO_Name:mdtC	resistance-nodulation-cell division (RND) antibiotic efflux pump	aminocoumarin antibiotic	antibiotic efflux
ARO_Name:aadA8b	ANT(3'')	aminoglycoside antibiotic	antibiotic inactivation
ARO_Name:evgS	major facilitator superfamily (MFS) antibiotic efflux pump;resistance-nodulation-cell division (RND) antibiotic efflux pump	fluoroquinolone antibiotic;macrolide antibiotic;penam;tetracycline antibiotic	antibiotic efflux
ARO_Name:bacA	undecaprenyl pyrophosphate related proteins	peptide antibiotic	antibiotic target alteration
ARO_Name:APH(6)-Id	APH(6)	aminoglycoside antibiotic	antibiotic inactivation
27
ARO_Name:emrR	major facilitator superfamily (MFS) antibiotic efflux pump	fluoroquinolone antibiotic	antibiotic efflux
ARO_Name:Klebsiella pneumoniae KpnG	major facilitator superfamily (MFS) antibiotic efflux pump	aminoglycoside antibiotic;carbapenem;cephalosporin;fluoroquinolone antibiotic;macrolide antibiotic;penam;penem;peptide antibiotic	antibiotic efflux
ARO_Name:Klebsiella pneumoniae KpnH	major facilitator superfamily (MFS) antibiotic efflux pump	aminoglycoside antibiotic;carbapenem;cephalosporin;fluoroquinolone antibiotic;macrolide antibiotic;penam;penem;peptide antibiotic	antibiotic efflux
ARO_Name:rsmA	resistance-nodulation-cell division (RND) antibiotic efflux pump	diaminopyrimidine antibiotic;fluoroquinolone antibiotic;phenicol antibiotic	antibiotic efflux
ARO_Name:adeF	resistance-nodulation-cell division (RND) antibiotic efflux pump	fluoroquinolone antibiotic;tetracycline antibiotic;	antibiotic efflux
ARO_Name:LptD	ATP-binding cassette (ABC) antibiotic efflux pump	aminocoumarin antibiotic;carbapenem;peptide antibiotic;rifamycin antibiotic	antibiotic efflux
ARO_Name:Klebsiella pneumoniae OmpK37	General Bacterial Porin with reduced permeability to beta-lactams	carbapenem;cephalosporin;cephamycin;monobactam;penam;penem	reduced permeability to antibiotic
ARO_Name:Klebsiella pneumoniae KpnE	major facilitator superfamily (MFS) antibiotic efflux pump	aminoglycoside antibiotic;cephalosporin;macrolide antibiotic;peptide antibiotic;rifamycin antibiotic;tetracycline antibiotic	antibiotic efflux
ARO_Name:Klebsiella pneumoniae KpnF	major facilitator superfamily (MFS) antibiotic efflux pump	aminoglycoside antibiotic;cephalosporin;macrolide antibiotic;peptide antibiotic;rifamycin antibiotic;tetracycline antibiotic	antibiotic efflux
ARO_Name:H-NS	major facilitator superfamily (MFS) antibiotic efflux pump;resistance-nodulation-cell division (RND) antibiotic efflux pump	cephalosporin;cephamycin;fluoroquinolone antibiotic;macrolide antibiotic;penam;tetracycline antibiotic	antibiotic efflux
ARO_Name:Klebsiella pneumoniae acrA	resistance-nodulation-cell division (RND) antibiotic efflux pump	cephalosporin;fluoroquinolone antibiotic;glycylcycline;penam;phenicol antibiotic;rifamycin antibiotic;tetracycline antibiotic;triclosan	antibiotic efflux
ARO_Name:Escherichia coli ampH beta-lactamase	ampC-type beta-lactamase	cephalosporin;penam	antibiotic inactivation
ARO_Name:msbA	ATP-binding cassette (ABC) antibiotic efflux pump	nitroimidazole antibiotic	antibiotic efflux
ARO_Name:marA	General Bacterial Porin with reduced permeability to beta-lactams;resistance-nodulation-cell division (RND) antibiotic efflux pump	carbapenem;cephalosporin;cephamycin;fluoroquinolone antibiotic;glycylcycline;monobactam;penam;penem;phenicol antibiotic;rifamycin antibiotic;tetracycline antibiotic;triclosan	antibiotic efflux;reduced permeability to antibiotic
ARO_Name:baeR	resistance-nodulation-cell division (RND) antibiotic efflux pump	aminocoumarin antibiotic;aminoglycoside antibiotic	antibiotic efflux
ARO_Name:CRP	resistance-nodulation-cell division (RND) antibiotic efflux pump	fluoroquinolone antibiotic;macrolide antibiotic;penam	antibiotic efflux
ARO_Name:ArnT	pmr phosphoethanolamine transferase	peptide antibiotic	antibiotic target alteration
ARO_Name:LAP-2	LAP beta-lactamase	aminoglycoside antibiotic;fluoroquinolone antibiotic;rifamycin antibiotic;tetracycline antibiotic	antibiotic inactivation
ARO_Name:QnrS1	quinolone resistance protein (qnr)	fluoroquinolone antibiotic	antibiotic target protection
ARO_Name:FosA6	fosfomycin thiol transferase	fosfomycin	antibiotic inactivation
ARO_Name:eptB	pmr phosphoethanolamine transferase	peptide antibiotic	antibiotic target alteration
ARO_Name:KPC-2	KPC beta-lactamase	carbapenem;cephalosporin;monobactam;penam	antibiotic inactivation
ARO_Name:sul2	sulfonamide resistant sul	sulfonamide antibiotic;sulfone antibiotic	antibiotic target replacement
ARO_Name:SHV-64	SHV beta-lactamase	carbapenem;cephalosporin;penam	antibiotic inactivation
ARO_Name:TEM-1	TEM beta-lactamase	cephalosporin;monobactam;penam;penem	antibiotic inactivation
ARO_Name:rmtB	16S rRNA methyltransferase (G1405)	aminoglycoside antibiotic	antibiotic target alteration
ARO_Name:tet(A)	major facilitator superfamily (MFS) antibiotic efflux pump	tetracycline antibiotic	antibiotic efflux
ARO_Name:sul1	sulfonamide resistant sul	sulfonamide antibiotic;sulfone antibiotic	antibiotic target replacement
ARO_Name:qacEdelta1	major facilitator superfamily (MFS) antibiotic efflux pump	acridine dye;disinfecting agents and intercalating dyes	antibiotic efflux
ARO_Name:aadA3	ANT(3'')	aminoglycoside antibiotic	antibiotic inactivation
ARO_Name:catII	chloramphenicol acetyltransferase (CAT)	phenicol antibiotic	antibiotic inactivation
ARO_Name:CTX-M-65	CTX-M beta-lactamase	cephalosporin	antibiotic inactivation
ARO_Name:dfrA14	trimethoprim resistant dihydrofolate reductase dfr	diaminopyrimidine antibiotic	antibiotic target replacement
ARO_Name:OmpA	General Bacterial Porin with reduced permeability to beta-lactams	carbapenem;cephalosporin;cephamycin;monobactam;penam;penem	reduced permeability to antibiotic
ARO_Name:oqxB	resistance-nodulation-cell division (RND) antibiotic efflux pump	diaminopyrimidine antibiotic;fluoroquinolone antibiotic;glycylcycline;nitrofuran antibiotic;tetracycline antibiotic	antibiotic efflux
ARO_Name:APH(3'')-Ib	APH(3'')	aminoglycoside antibiotic	antibiotic inactivation
ARO_Name:aadA12	ANT(3'')	aminoglycoside antibiotic	antibiotic inactivation
ARO_Name:CTX-M-66	CTX-M beta-lactamase	cephalosporin	antibiotic inactivation
ARO_Name:CTX-M-84	CTX-M beta-lactamase	cephalosporin	antibiotic inactivation
ARO_Name:SHV-156	SHV beta-lactamase	carbapenem;cephalosporin;penam	antibiotic inactivation
ARO_Name:CTX-M-5	CTX-M beta-lactamase	cephalosporin	antibiotic inactivation
ARO_Name:cpxA	resistance-nodulation-cell division (RND) antibiotic efflux pump	aminocoumarin antibiotic;aminoglycoside antibiotic	antibiotic efflux
ARO_Name:acrD	resistance-nodulation-cell division (RND) antibiotic efflux pump	aminoglycoside antibiotic	antibiotic efflux
ARO_Name:TEM-108	TEM beta-lactamase	cephalosporin;monobactam;penam;penem	antibiotic inactivation
ARO_Name:ramA	General Bacterial Porin with reduced permeability to beta-lactams;resistance-nodulation-cell division (RND) antibiotic efflux pump	carbapenem;cephalosporin;cephamycin;fluoroquinolone antibiotic;glycylcycline;monobactam;penam;penem;phenicol antibiotic;rifamycin antibiotic;tetracycline antibiotic;triclosan	antibiotic efflux;reduced permeability to antibiotic
ARO_Name:mdtC	resistance-nodulation-cell division (RND) antibiotic efflux pump	aminocoumarin antibiotic	antibiotic efflux
ARO_Name:evgS	major facilitator superfamily (MFS) antibiotic efflux pump;resistance-nodulation-cell division (RND) antibiotic efflux pump	fluoroquinolone antibiotic;macrolide antibiotic;penam;tetracycline antibiotic	antibiotic efflux
ARO_Name:bacA	undecaprenyl pyrophosphate related proteins	peptide antibiotic	antibiotic target alteration
ARO_Name:APH(6)-Id	APH(6)	aminoglycoside antibiotic	antibiotic inactivation
ARO_Name:mdtB	resistance-nodulation-cell division (RND) antibiotic efflux pump	aminocoumarin antibiotic	antibiotic efflux
26
ARO_Name:H-NS	major facilitator superfamily (MFS) antibiotic efflux pump;resistance-nodulation-cell division (RND) antibiotic efflux pump	cephalosporin;cephamycin;fluoroquinolone antibiotic;macrolide antibiotic;penam;tetracycline antibiotic	antibiotic efflux
ARO_Name:msbA	ATP-binding cassette (ABC) antibiotic efflux pump	nitroimidazole antibiotic	antibiotic efflux
ARO_Name:oqxA	resistance-nodulation-cell division (RND) antibiotic efflux pump	diaminopyrimidine antibiotic;fluoroquinolone antibiotic;glycylcycline;nitrofuran antibiotic;tetracycline antibiotic	antibiotic efflux
ARO_Name:adeF	resistance-nodulation-cell division (RND) antibiotic efflux pump	fluoroquinolone antibiotic;tetracycline antibiotic;	antibiotic efflux
ARO_Name:emrR	major facilitator superfamily (MFS) antibiotic efflux pump	fluoroquinolone antibiotic	antibiotic efflux
ARO_Name:Klebsiella pneumoniae KpnG	major facilitator superfamily (MFS) antibiotic efflux pump	aminoglycoside antibiotic;carbapenem;cephalosporin;fluoroquinolone antibiotic;macrolide antibiotic;penam;penem;peptide antibiotic	antibiotic efflux
ARO_Name:Klebsiella pneumoniae KpnH	major facilitator superfamily (MFS) antibiotic efflux pump	aminoglycoside antibiotic;carbapenem;cephalosporin;fluoroquinolone antibiotic;macrolide antibiotic;penam;penem;peptide antibiotic	antibiotic efflux
ARO_Name:rsmA	resistance-nodulation-cell division (RND) antibiotic efflux pump	diaminopyrimidine antibiotic;fluoroquinolone antibiotic;phenicol antibiotic	antibiotic efflux
ARO_Name:CrcB	multidrug and toxic compound extrusion (MATE) transporter	aminoglycoside antibiotic	antibiotic efflux
ARO_Name:Klebsiella pneumoniae OmpK37	General Bacterial Porin with reduced permeability to beta-lactams	carbapenem;cephalosporin;cephamycin;monobactam;penam;penem	reduced permeability to antibiotic
ARO_Name:Klebsiella pneumoniae acrA	resistance-nodulation-cell division (RND) antibiotic efflux pump	cephalosporin;fluoroquinolone antibiotic;glycylcycline;penam;phenicol antibiotic;rifamycin antibiotic;tetracycline antibiotic;triclosan	antibiotic efflux
ARO_Name:Escherichia coli ampH beta-lactamase	ampC-type beta-lactamase	cephalosporin;penam	antibiotic inactivation
ARO_Name:FosA5	fosfomycin thiol transferase	fosfomycin	antibiotic inactivation
ARO_Name:Klebsiella pneumoniae KpnE	major facilitator superfamily (MFS) antibiotic efflux pump	aminoglycoside antibiotic;cephalosporin;macrolide antibiotic;peptide antibiotic;rifamycin antibiotic;tetracycline antibiotic	antibiotic efflux
ARO_Name:Klebsiella pneumoniae KpnF	major facilitator superfamily (MFS) antibiotic efflux pump	aminoglycoside antibiotic;cephalosporin;macrolide antibiotic;peptide antibiotic;rifamycin antibiotic;tetracycline antibiotic	antibiotic efflux
ARO_Name:SHV-1	SHV beta-lactamase	carbapenem;cephalosporin;penam	antibiotic inactivation
ARO_Name:marA	General Bacterial Porin with reduced permeability to beta-lactams;resistance-nodulation-cell division (RND) antibiotic efflux pump	carbapenem;cephalosporin;cephamycin;fluoroquinolone antibiotic;glycylcycline;monobactam;penam;penem;phenicol antibiotic;rifamycin antibiotic;tetracycline antibiotic;triclosan	antibiotic efflux;reduced permeability to antibiotic
ARO_Name:CRP	resistance-nodulation-cell division (RND) antibiotic efflux pump	fluoroquinolone antibiotic;macrolide antibiotic;penam	antibiotic efflux
ARO_Name:ArnT	pmr phosphoethanolamine transferase	peptide antibiotic	antibiotic target alteration
ARO_Name:eptB	pmr phosphoethanolamine transferase	peptide antibiotic	antibiotic target alteration
ARO_Name:baeR	resistance-nodulation-cell division (RND) antibiotic efflux pump	aminocoumarin antibiotic;aminoglycoside antibiotic	antibiotic efflux
ARO_Name:LptD	ATP-binding cassette (ABC) antibiotic efflux pump	aminocoumarin antibiotic;carbapenem;peptide antibiotic;rifamycin antibiotic	antibiotic efflux
ARO_Name:OmpA	General Bacterial Porin with reduced permeability to beta-lactams	carbapenem;cephalosporin;cephamycin;monobactam;penam;penem	reduced permeability to antibiotic
ARO_Name:CTX-M-64	CTX-M beta-lactamase	cephalosporin	antibiotic inactivation
ARO_Name:oqxB	resistance-nodulation-cell division (RND) antibiotic efflux pump	diaminopyrimidine antibiotic;fluoroquinolone antibiotic;glycylcycline;nitrofuran antibiotic;tetracycline antibiotic	antibiotic efflux
ARO_Name:SHV-64	SHV beta-lactamase	carbapenem;cephalosporin;penam	antibiotic inactivation
ARO_Name:aadA8b	ANT(3'')	aminoglycoside antibiotic	antibiotic inactivation
ARO_Name:CTX-M-66	CTX-M beta-lactamase	cephalosporin	antibiotic inactivation
ARO_Name:aadA12	ANT(3'')	aminoglycoside antibiotic	antibiotic inactivation
ARO_Name:CTX-M-5	CTX-M beta-lactamase	cephalosporin	antibiotic inactivation
ARO_Name:cpxA	resistance-nodulation-cell division (RND) antibiotic efflux pump	aminocoumarin antibiotic;aminoglycoside antibiotic	antibiotic efflux
ARO_Name:acrD	resistance-nodulation-cell division (RND) antibiotic efflux pump	aminoglycoside antibiotic	antibiotic efflux
ARO_Name:TEM-108	TEM beta-lactamase	cephalosporin;monobactam;penam;penem	antibiotic inactivation
ARO_Name:ramA	General Bacterial Porin with reduced permeability to beta-lactams;resistance-nodulation-cell division (RND) antibiotic efflux pump	carbapenem;cephalosporin;cephamycin;fluoroquinolone antibiotic;glycylcycline;monobactam;penam;penem;phenicol antibiotic;rifamycin antibiotic;tetracycline antibiotic;triclosan	antibiotic efflux;reduced permeability to antibiotic
ARO_Name:mdtC	resistance-nodulation-cell division (RND) antibiotic efflux pump	aminocoumarin antibiotic	antibiotic efflux
ARO_Name:evgS	major facilitator superfamily (MFS) antibiotic efflux pump;resistance-nodulation-cell division (RND) antibiotic efflux pump	fluoroquinolone antibiotic;macrolide antibiotic;penam;tetracycline antibiotic	antibiotic efflux
ARO_Name:bacA	undecaprenyl pyrophosphate related proteins	peptide antibiotic	antibiotic target alteration
ARO_Name:APH(6)-Id	APH(6)	aminoglycoside antibiotic	antibiotic inactivation
24
ARO_Name:Escherichia coli ampH beta-lactamase	ampC-type beta-lactamase	cephalosporin;penam	antibiotic inactivation
ARO_Name:Klebsiella pneumoniae acrA	resistance-nodulation-cell division (RND) antibiotic efflux pump	cephalosporin;fluoroquinolone antibiotic;glycylcycline;penam;phenicol antibiotic;rifamycin antibiotic;tetracycline antibiotic;triclosan	antibiotic efflux
ARO_Name:msbA	ATP-binding cassette (ABC) antibiotic efflux pump	nitroimidazole antibiotic	antibiotic efflux
ARO_Name:H-NS	major facilitator superfamily (MFS) antibiotic efflux pump;resistance-nodulation-cell division (RND) antibiotic efflux pump	cephalosporin;cephamycin;fluoroquinolone antibiotic;macrolide antibiotic;penam;tetracycline antibiotic	antibiotic efflux
ARO_Name:Klebsiella pneumoniae OmpK37	General Bacterial Porin with reduced permeability to beta-lactams	carbapenem;cephalosporin;cephamycin;monobactam;penam;penem	reduced permeability to antibiotic
ARO_Name:Klebsiella pneumoniae KpnE	major facilitator superfamily (MFS) antibiotic efflux pump	aminoglycoside antibiotic;cephalosporin;macrolide antibiotic;peptide antibiotic;rifamycin antibiotic;tetracycline antibiotic	antibiotic efflux
ARO_Name:Klebsiella pneumoniae KpnF	major facilitator superfamily (MFS) antibiotic efflux pump	aminoglycoside antibiotic;cephalosporin;macrolide antibiotic;peptide antibiotic;rifamycin antibiotic;tetracycline antibiotic	antibiotic efflux
ARO_Name:SHV-11	SHV beta-lactamase	carbapenem;cephalosporin;penam	antibiotic inactivation
ARO_Name:marA	General Bacterial Porin with reduced permeability to beta-lactams;resistance-nodulation-cell division (RND) antibiotic efflux pump	carbapenem;cephalosporin;cephamycin;fluoroquinolone antibiotic;glycylcycline;monobactam;penam;penem;phenicol antibiotic;rifamycin antibiotic;tetracycline antibiotic;triclosan	antibiotic efflux;reduced permeability to antibiotic
ARO_Name:eptB	pmr phosphoethanolamine transferase	peptide antibiotic	antibiotic target alteration
ARO_Name:ArnT	pmr phosphoethanolamine transferase	peptide antibiotic	antibiotic target alteration
ARO_Name:CRP	resistance-nodulation-cell division (RND) antibiotic efflux pump	fluoroquinolone antibiotic;macrolide antibiotic;penam	antibiotic efflux
ARO_Name:baeR	resistance-nodulation-cell division (RND) antibiotic efflux pump	aminocoumarin antibiotic;aminoglycoside antibiotic	antibiotic efflux
ARO_Name:adeF	resistance-nodulation-cell division (RND) antibiotic efflux pump	fluoroquinolone antibiotic;tetracycline antibiotic;	antibiotic efflux
ARO_Name:rsmA	resistance-nodulation-cell division (RND) antibiotic efflux pump	diaminopyrimidine antibiotic;fluoroquinolone antibiotic;phenicol antibiotic	antibiotic efflux
ARO_Name:Klebsiella pneumoniae KpnH	major facilitator superfamily (MFS) antibiotic efflux pump	aminoglycoside antibiotic;carbapenem;cephalosporin;fluoroquinolone antibiotic;macrolide antibiotic;penam;penem;peptide antibiotic	antibiotic efflux
ARO_Name:Klebsiella pneumoniae KpnG	major facilitator superfamily (MFS) antibiotic efflux pump	aminoglycoside antibiotic;carbapenem;cephalosporin;fluoroquinolone antibiotic;macrolide antibiotic;penam;penem;peptide antibiotic	antibiotic efflux
ARO_Name:emrR	major facilitator superfamily (MFS) antibiotic efflux pump	fluoroquinolone antibiotic	antibiotic efflux
ARO_Name:oqxA	resistance-nodulation-cell division (RND) antibiotic efflux pump	diaminopyrimidine antibiotic;fluoroquinolone antibiotic;glycylcycline;nitrofuran antibiotic;tetracycline antibiotic	antibiotic efflux
ARO_Name:LptD	ATP-binding cassette (ABC) antibiotic efflux pump	aminocoumarin antibiotic;carbapenem;peptide antibiotic;rifamycin antibiotic	antibiotic efflux
ARO_Name:FosA5	fosfomycin thiol transferase	fosfomycin	antibiotic inactivation
ARO_Name:APH(3'')-Ib	APH(3'')	aminoglycoside antibiotic	antibiotic inactivation
ARO_Name:QnrS1	quinolone resistance protein (qnr)	fluoroquinolone antibiotic	antibiotic target protection
ARO_Name:APH(6)-Id	APH(6)	aminoglycoside antibiotic	antibiotic inactivation
ARO_Name:APH(4)-Ia	APH(4)	aminoglycoside antibiotic	antibiotic inactivation
ARO_Name:QnrB4	quinolone resistance protein (qnr)	fluoroquinolone antibiotic	antibiotic target protection
ARO_Name:DHA-1	DHA beta-lactamase	cephalosporin;cephamycin	antibiotic inactivation
ARO_Name:CTX-M-14	CTX-M beta-lactamase	cephalosporin	antibiotic inactivation
ARO_Name:tet(D)	major facilitator superfamily (MFS) antibiotic efflux pump	tetracycline antibiotic	antibiotic efflux
ARO_Name:dfrA12	trimethoprim resistant dihydrofolate reductase dfr	diaminopyrimidine antibiotic	antibiotic target replacement
ARO_Name:aadA2	ANT(3'')	aminoglycoside antibiotic	antibiotic inactivation
ARO_Name:mphA	macrolide phosphotransferase (MPH)	macrolide antibiotic	antibiotic inactivation
ARO_Name:sul1	sulfonamide resistant sul	sulfonamide antibiotic;sulfone antibiotic	antibiotic target replacement
ARO_Name:APH(3')-Ia	APH(3')	aminoglycoside antibiotic	antibiotic inactivation
ARO_Name:TEM-210	TEM beta-lactamase	cephalosporin;monobactam;penam;penem	antibiotic inactivation
ARO_Name:OmpA	General Bacterial Porin with reduced permeability to beta-lactams	carbapenem;cephalosporin;cephamycin;monobactam;penam;penem	reduced permeability to antibiotic
ARO_Name:CTX-M-64	CTX-M beta-lactamase	cephalosporin	antibiotic inactivation
ARO_Name:sul2	sulfonamide resistant sul	sulfonamide antibiotic;sulfone antibiotic	antibiotic target replacement
ARO_Name:SHV-64	SHV beta-lactamase	carbapenem;cephalosporin;penam	antibiotic inactivation
ARO_Name:oqxB	resistance-nodulation-cell division (RND) antibiotic efflux pump	diaminopyrimidine antibiotic;fluoroquinolone antibiotic;glycylcycline;nitrofuran antibiotic;tetracycline antibiotic	antibiotic efflux
ARO_Name:CTX-M-84	CTX-M beta-lactamase	cephalosporin	antibiotic inactivation
ARO_Name:CTX-M-66	CTX-M beta-lactamase	cephalosporin	antibiotic inactivation
ARO_Name:aadA12	ANT(3'')	aminoglycoside antibiotic	antibiotic inactivation
ARO_Name:CTX-M-5	CTX-M beta-lactamase	cephalosporin	antibiotic inactivation
ARO_Name:cpxA	resistance-nodulation-cell division (RND) antibiotic efflux pump	aminocoumarin antibiotic;aminoglycoside antibiotic	antibiotic efflux
ARO_Name:acrD	resistance-nodulation-cell division (RND) antibiotic efflux pump	aminoglycoside antibiotic	antibiotic efflux
ARO_Name:TEM-108	TEM beta-lactamase	cephalosporin;monobactam;penam;penem	antibiotic inactivation
ARO_Name:ramA	General Bacterial Porin with reduced permeability to beta-lactams;resistance-nodulation-cell division (RND) antibiotic efflux pump	carbapenem;cephalosporin;cephamycin;fluoroquinolone antibiotic;glycylcycline;monobactam;penam;penem;phenicol antibiotic;rifamycin antibiotic;tetracycline antibiotic;triclosan	antibiotic efflux;reduced permeability to antibiotic
ARO_Name:aadA8b	ANT(3'')	aminoglycoside antibiotic	antibiotic inactivation
ARO_Name:mdtC	resistance-nodulation-cell division (RND) antibiotic efflux pump	aminocoumarin antibiotic	antibiotic efflux
ARO_Name:evgS	major facilitator superfamily (MFS) antibiotic efflux pump;resistance-nodulation-cell division (RND) antibiotic efflux pump	fluoroquinolone antibiotic;macrolide antibiotic;penam;tetracycline antibiotic	antibiotic efflux
ARO_Name:bacA	undecaprenyl pyrophosphate related proteins	peptide antibiotic	antibiotic target alteration
ARO_Name:mdtB	resistance-nodulation-cell division (RND) antibiotic efflux pump	aminocoumarin antibiotic	antibiotic efflux
23
ARO_Name:Klebsiella pneumoniae OmpK37	General Bacterial Porin with reduced permeability to beta-lactams	carbapenem;cephalosporin;cephamycin;monobactam;penam;penem	reduced permeability to antibiotic
ARO_Name:Klebsiella pneumoniae KpnE	major facilitator superfamily (MFS) antibiotic efflux pump	aminoglycoside antibiotic;cephalosporin;macrolide antibiotic;peptide antibiotic;rifamycin antibiotic;tetracycline antibiotic	antibiotic efflux
ARO_Name:Klebsiella pneumoniae KpnF	major facilitator superfamily (MFS) antibiotic efflux pump	aminoglycoside antibiotic;cephalosporin;macrolide antibiotic;peptide antibiotic;rifamycin antibiotic;tetracycline antibiotic	antibiotic efflux
ARO_Name:SHV-1	SHV beta-lactamase	carbapenem;cephalosporin;penam	antibiotic inactivation
ARO_Name:marA	General Bacterial Porin with reduced permeability to beta-lactams;resistance-nodulation-cell division (RND) antibiotic efflux pump	carbapenem;cephalosporin;cephamycin;fluoroquinolone antibiotic;glycylcycline;monobactam;penam;penem;phenicol antibiotic;rifamycin antibiotic;tetracycline antibiotic;triclosan	antibiotic efflux;reduced permeability to antibiotic
ARO_Name:H-NS	major facilitator superfamily (MFS) antibiotic efflux pump;resistance-nodulation-cell division (RND) antibiotic efflux pump	cephalosporin;cephamycin;fluoroquinolone antibiotic;macrolide antibiotic;penam;tetracycline antibiotic	antibiotic efflux
ARO_Name:baeR	resistance-nodulation-cell division (RND) antibiotic efflux pump	aminocoumarin antibiotic;aminoglycoside antibiotic	antibiotic efflux
ARO_Name:Klebsiella pneumoniae acrA	resistance-nodulation-cell division (RND) antibiotic efflux pump	cephalosporin;fluoroquinolone antibiotic;glycylcycline;penam;phenicol antibiotic;rifamycin antibiotic;tetracycline antibiotic;triclosan	antibiotic efflux
ARO_Name:Escherichia coli ampH beta-lactamase	ampC-type beta-lactamase	cephalosporin;penam	antibiotic inactivation
ARO_Name:APH(3'')-Ib	APH(3'')	aminoglycoside antibiotic	antibiotic inactivation
ARO_Name:SHV-11	SHV beta-lactamase	carbapenem;cephalosporin;penam	antibiotic inactivation
ARO_Name:eptB	pmr phosphoethanolamine transferase	peptide antibiotic	antibiotic target alteration
ARO_Name:ArnT	pmr phosphoethanolamine transferase	peptide antibiotic	antibiotic target alteration
ARO_Name:CRP	resistance-nodulation-cell division (RND) antibiotic efflux pump	fluoroquinolone antibiotic;macrolide antibiotic;penam	antibiotic efflux
ARO_Name:oqxA	resistance-nodulation-cell division (RND) antibiotic efflux pump	diaminopyrimidine antibiotic;fluoroquinolone antibiotic;glycylcycline;nitrofuran antibiotic;tetracycline antibiotic	antibiotic efflux
ARO_Name:emrR	major facilitator superfamily (MFS) antibiotic efflux pump	fluoroquinolone antibiotic	antibiotic efflux
ARO_Name:Klebsiella pneumoniae KpnG	major facilitator superfamily (MFS) antibiotic efflux pump	aminoglycoside antibiotic;carbapenem;cephalosporin;fluoroquinolone antibiotic;macrolide antibiotic;penam;penem;peptide antibiotic	antibiotic efflux
ARO_Name:Klebsiella pneumoniae KpnH	major facilitator superfamily (MFS) antibiotic efflux pump	aminoglycoside antibiotic;carbapenem;cephalosporin;fluoroquinolone antibiotic;macrolide antibiotic;penam;penem;peptide antibiotic	antibiotic efflux
ARO_Name:rsmA	resistance-nodulation-cell division (RND) antibiotic efflux pump	diaminopyrimidine antibiotic;fluoroquinolone antibiotic;phenicol antibiotic	antibiotic efflux
ARO_Name:LptD	ATP-binding cassette (ABC) antibiotic efflux pump	aminocoumarin antibiotic;carbapenem;peptide antibiotic;rifamycin antibiotic	antibiotic efflux
ARO_Name:FosA6	fosfomycin thiol transferase	fosfomycin	antibiotic inactivation
ARO_Name:adeF	resistance-nodulation-cell division (RND) antibiotic efflux pump	fluoroquinolone antibiotic;tetracycline antibiotic;	antibiotic efflux
ARO_Name:CTX-M-64	CTX-M beta-lactamase	cephalosporin	antibiotic inactivation
ARO_Name:OmpA	General Bacterial Porin with reduced permeability to beta-lactams	carbapenem;cephalosporin;cephamycin;monobactam;penam;penem	reduced permeability to antibiotic
ARO_Name:msbA	ATP-binding cassette (ABC) antibiotic efflux pump	nitroimidazole antibiotic	antibiotic efflux
ARO_Name:SHV-64	SHV beta-lactamase	carbapenem;cephalosporin;penam	antibiotic inactivation
ARO_Name:oqxB	resistance-nodulation-cell division (RND) antibiotic efflux pump	diaminopyrimidine antibiotic;fluoroquinolone antibiotic;glycylcycline;nitrofuran antibiotic;tetracycline antibiotic	antibiotic efflux
ARO_Name:aadA12	ANT(3'')	aminoglycoside antibiotic	antibiotic inactivation
ARO_Name:aadA8b	ANT(3'')	aminoglycoside antibiotic	antibiotic inactivation
ARO_Name:CTX-M-66	CTX-M beta-lactamase	cephalosporin	antibiotic inactivation
ARO_Name:CTX-M-5	CTX-M beta-lactamase	cephalosporin	antibiotic inactivation
ARO_Name:cpxA	resistance-nodulation-cell division (RND) antibiotic efflux pump	aminocoumarin antibiotic;aminoglycoside antibiotic	antibiotic efflux
ARO_Name:acrD	resistance-nodulation-cell division (RND) antibiotic efflux pump	aminoglycoside antibiotic	antibiotic efflux
ARO_Name:TEM-108	TEM beta-lactamase	cephalosporin;monobactam;penam;penem	antibiotic inactivation
ARO_Name:ramA	General Bacterial Porin with reduced permeability to beta-lactams;resistance-nodulation-cell division (RND) antibiotic efflux pump	carbapenem;cephalosporin;cephamycin;fluoroquinolone antibiotic;glycylcycline;monobactam;penam;penem;phenicol antibiotic;rifamycin antibiotic;tetracycline antibiotic;triclosan	antibiotic efflux;reduced permeability to antibiotic
ARO_Name:mdtC	resistance-nodulation-cell division (RND) antibiotic efflux pump	aminocoumarin antibiotic	antibiotic efflux
ARO_Name:bacA	undecaprenyl pyrophosphate related proteins	peptide antibiotic	antibiotic target alteration
ARO_Name:evgS	major facilitator superfamily (MFS) antibiotic efflux pump;resistance-nodulation-cell division (RND) antibiotic efflux pump	fluoroquinolone antibiotic;macrolide antibiotic;penam;tetracycline antibiotic	antibiotic efflux
ARO_Name:APH(6)-Id	APH(6)	aminoglycoside antibiotic	antibiotic inactivation
22
3	resistance-nodulation-cell division (RND) antibiotic efflux pump	aminocoumarin antibiotic;aminoglycoside antibiotic	antibiotic efflux
ARO_Name:H-NS	major facilitator superfamily (MFS) antibiotic efflux pump;resistance-nodulation-cell division (RND) antibiotic efflux pump	cephalosporin;cephamycin;fluoroquinolone antibiotic;macrolide antibiotic;penam;tetracycline antibiotic	antibiotic efflux
ARO_Name:marA	General Bacterial Porin with reduced permeability to beta-lactams;resistance-nodulation-cell division (RND) antibiotic efflux pump	carbapenem;cephalosporin;cephamycin;fluoroquinolone antibiotic;glycylcycline;monobactam;penam;penem;phenicol antibiotic;rifamycin antibiotic;tetracycline antibiotic;triclosan	antibiotic efflux;reduced permeability to antibiotic
ARO_Name:SHV-187	SHV beta-lactamase	carbapenem;cephalosporin;penam	antibiotic inactivation
ARO_Name:Klebsiella pneumoniae KpnF	major facilitator superfamily (MFS) antibiotic efflux pump	aminoglycoside antibiotic;cephalosporin;macrolide antibiotic;peptide antibiotic;rifamycin antibiotic;tetracycline antibiotic	antibiotic efflux
ARO_Name:Klebsiella pneumoniae KpnE	major facilitator superfamily (MFS) antibiotic efflux pump	aminoglycoside antibiotic;cephalosporin;macrolide antibiotic;peptide antibiotic;rifamycin antibiotic;tetracycline antibiotic	antibiotic efflux
ARO_Name:msbA	ATP-binding cassette (ABC) antibiotic efflux pump	nitroimidazole antibiotic	antibiotic efflux
ARO_Name:Klebsiella pneumoniae acrA	resistance-nodulation-cell division (RND) antibiotic efflux pump	cephalosporin;fluoroquinolone antibiotic;glycylcycline;penam;phenicol antibiotic;rifamycin antibiotic;tetracycline antibiotic;triclosan	antibiotic efflux
ARO_Name:Escherichia coli ampH beta-lactamase	ampC-type beta-lactamase	cephalosporin;penam	antibiotic inactivation
ARO_Name:rsmA	resistance-nodulation-cell division (RND) antibiotic efflux pump	diaminopyrimidine antibiotic;fluoroquinolone antibiotic;phenicol antibiotic	antibiotic efflux
ARO_Name:Klebsiella pneumoniae KpnH	major facilitator superfamily (MFS) antibiotic efflux pump	aminoglycoside antibiotic;carbapenem;cephalosporin;fluoroquinolone antibiotic;macrolide antibiotic;penam;penem;peptide antibiotic	antibiotic efflux
ARO_Name:Klebsiella pneumoniae KpnG	major facilitator superfamily (MFS) antibiotic efflux pump	aminoglycoside antibiotic;carbapenem;cephalosporin;fluoroquinolone antibiotic;macrolide antibiotic;penam;penem;peptide antibiotic	antibiotic efflux
ARO_Name:emrR	major facilitator superfamily (MFS) antibiotic efflux pump	fluoroquinolone antibiotic	antibiotic efflux
ARO_Name:adeF	resistance-nodulation-cell division (RND) antibiotic efflux pump	fluoroquinolone antibiotic;tetracycline antibiotic;	antibiotic efflux
ARO_Name:oqxA	resistance-nodulation-cell division (RND) antibiotic efflux pump	diaminopyrimidine antibiotic;fluoroquinolone antibiotic;glycylcycline;nitrofuran antibiotic;tetracycline antibiotic	antibiotic efflux
ARO_Name:CRP	resistance-nodulation-cell division (RND) antibiotic efflux pump	fluoroquinolone antibiotic;macrolide antibiotic;penam	antibiotic efflux
ARO_Name:ArnT	pmr phosphoethanolamine transferase	peptide antibiotic	antibiotic target alteration
ARO_Name:eptB	pmr phosphoethanolamine transferase	peptide antibiotic	antibiotic target alteration
ARO_Name:SHV-11	SHV beta-lactamase	carbapenem;cephalosporin;penam	antibiotic inactivation
ARO_Name:LptD	ATP-binding cassette (ABC) antibiotic efflux pump	aminocoumarin antibiotic;carbapenem;peptide antibiotic;rifamycin antibiotic	antibiotic efflux
ARO_Name:Klebsiella pneumoniae OmpK37	General Bacterial Porin with reduced permeability to beta-lactams	carbapenem;cephalosporin;cephamycin;monobactam;penam;penem	reduced permeability to antibiotic
ARO_Name:CTX-M-64	CTX-M beta-lactamase	cephalosporin	antibiotic inactivation
ARO_Name:OmpA	General Bacterial Porin with reduced permeability to beta-lactams	carbapenem;cephalosporin;cephamycin;monobactam;penam;penem	reduced permeability to antibiotic
ARO_Name:SHV-64	SHV beta-lactamase	carbapenem;cephalosporin;penam	antibiotic inactivation
ARO_Name:FosA5	fosfomycin thiol transferase	fosfomycin	antibiotic inactivation
ARO_Name:oqxB	resistance-nodulation-cell division (RND) antibiotic efflux pump	diaminopyrimidine antibiotic;fluoroquinolone antibiotic;glycylcycline;nitrofuran antibiotic;tetracycline antibiotic	antibiotic efflux
ARO_Name:aadA12	ANT(3'')	aminoglycoside antibiotic	antibiotic inactivation
ARO_Name:CTX-M-66	CTX-M beta-lactamase	cephalosporin	antibiotic inactivation
ARO_Name:CTX-M-5	CTX-M beta-lactamase	cephalosporin	antibiotic inactivation
ARO_Name:CTX-M-84	CTX-M beta-lactamase	cephalosporin	antibiotic inactivation
ARO_Name:cpxA	resistance-nodulation-cell division (RND) antibiotic efflux pump	aminocoumarin antibiotic;aminoglycoside antibiotic	antibiotic efflux
ARO_Name:acrD	resistance-nodulation-cell division (RND) antibiotic efflux pump	aminoglycoside antibiotic	antibiotic efflux
ARO_Name:TEM-108	TEM beta-lactamase	cephalosporin;monobactam;penam;penem	antibiotic inactivation
ARO_Name:ramA	General Bacterial Porin with reduced permeability to beta-lactams;resistance-nodulation-cell division (RND) antibiotic efflux pump	carbapenem;cephalosporin;cephamycin;fluoroquinolone antibiotic;glycylcycline;monobactam;penam;penem;phenicol antibiotic;rifamycin antibiotic;tetracycline antibiotic;triclosan	antibiotic efflux;reduced permeability to antibiotic
ARO_Name:mdtC	resistance-nodulation-cell division (RND) antibiotic efflux pump	aminocoumarin antibiotic	antibiotic efflux
ARO_Name:evgS	major facilitator superfamily (MFS) antibiotic efflux pump;resistance-nodulation-cell division (RND) antibiotic efflux pump	fluoroquinolone antibiotic;macrolide antibiotic;penam;tetracycline antibiotic	antibiotic efflux
ARO_Name:bacA	undecaprenyl pyrophosphate related proteins	peptide antibiotic	antibiotic target alteration
ARO_Name:APH(6)-Id	APH(6)	aminoglycoside antibiotic	antibiotic inactivation
ARO_Name:mdtB	resistance-nodulation-cell division (RND) antibiotic efflux pump	aminocoumarin antibiotic	antibiotic efflux
21
ARO_Name:msbA	ATP-binding cassette (ABC) antibiotic efflux pump	nitroimidazole antibiotic	antibiotic efflux
ARO_Name:Klebsiella pneumoniae acrA	resistance-nodulation-cell division (RND) antibiotic efflux pump	cephalosporin;fluoroquinolone antibiotic;glycylcycline;penam;phenicol antibiotic;rifamycin antibiotic;tetracycline antibiotic;triclosan	antibiotic efflux
ARO_Name:Escherichia coli ampH beta-lactamase	ampC-type beta-lactamase	cephalosporin;penam	antibiotic inactivation
ARO_Name:Klebsiella pneumoniae OmpK37	General Bacterial Porin with reduced permeability to beta-lactams	carbapenem;cephalosporin;cephamycin;monobactam;penam;penem	reduced permeability to antibiotic
ARO_Name:Klebsiella pneumoniae KpnE	major facilitator superfamily (MFS) antibiotic efflux pump	aminoglycoside antibiotic;cephalosporin;macrolide antibiotic;peptide antibiotic;rifamycin antibiotic;tetracycline antibiotic	antibiotic efflux
ARO_Name:Klebsiella pneumoniae KpnF	major facilitator superfamily (MFS) antibiotic efflux pump	aminoglycoside antibiotic;cephalosporin;macrolide antibiotic;peptide antibiotic;rifamycin antibiotic;tetracycline antibiotic	antibiotic efflux
ARO_Name:SHV-1	SHV beta-lactamase	carbapenem;cephalosporin;penam	antibiotic inactivation
ARO_Name:marA	General Bacterial Porin with reduced permeability to beta-lactams;resistance-nodulation-cell division (RND) antibiotic efflux pump	carbapenem;cephalosporin;cephamycin;fluoroquinolone antibiotic;glycylcycline;monobactam;penam;penem;phenicol antibiotic;rifamycin antibiotic;tetracycline antibiotic;triclosan	antibiotic efflux;reduced permeability to antibiotic
ARO_Name:H-NS	major facilitator superfamily (MFS) antibiotic efflux pump;resistance-nodulation-cell division (RND) antibiotic efflux pump	cephalosporin;cephamycin;fluoroquinolone antibiotic;macrolide antibiotic;penam;tetracycline antibiotic	antibiotic efflux
ARO_Name:adeF	resistance-nodulation-cell division (RND) antibiotic efflux pump	fluoroquinolone antibiotic;tetracycline antibiotic;	antibiotic efflux
ARO_Name:baeR	resistance-nodulation-cell division (RND) antibiotic efflux pump	aminocoumarin antibiotic;aminoglycoside antibiotic	antibiotic efflux
ARO_Name:oqxA	resistance-nodulation-cell division (RND) antibiotic efflux pump	diaminopyrimidine antibiotic;fluoroquinolone antibiotic;glycylcycline;nitrofuran antibiotic;tetracycline antibiotic	antibiotic efflux
ARO_Name:emrR	major facilitator superfamily (MFS) antibiotic efflux pump	fluoroquinolone antibiotic	antibiotic efflux
ARO_Name:Klebsiella pneumoniae KpnG	major facilitator superfamily (MFS) antibiotic efflux pump	aminoglycoside antibiotic;carbapenem;cephalosporin;fluoroquinolone antibiotic;macrolide antibiotic;penam;penem;peptide antibiotic	antibiotic efflux
ARO_Name:Klebsiella pneumoniae KpnH	major facilitator superfamily (MFS) antibiotic efflux pump	aminoglycoside antibiotic;carbapenem;cephalosporin;fluoroquinolone antibiotic;macrolide antibiotic;penam;penem;peptide antibiotic	antibiotic efflux
ARO_Name:rsmA	resistance-nodulation-cell division (RND) antibiotic efflux pump	diaminopyrimidine antibiotic;fluoroquinolone antibiotic;phenicol antibiotic	antibiotic efflux
ARO_Name:LptD	ATP-binding cassette (ABC) antibiotic efflux pump	aminocoumarin antibiotic;carbapenem;peptide antibiotic;rifamycin antibiotic	antibiotic efflux
ARO_Name:FosA6	fosfomycin thiol transferase	fosfomycin	antibiotic inactivation
ARO_Name:SHV-11	SHV beta-lactamase	carbapenem;cephalosporin;penam	antibiotic inactivation
ARO_Name:eptB	pmr phosphoethanolamine transferase	peptide antibiotic	antibiotic target alteration
ARO_Name:CRP	resistance-nodulation-cell division (RND) antibiotic efflux pump	fluoroquinolone antibiotic;macrolide antibiotic;penam	antibiotic efflux
ARO_Name:ArnT	pmr phosphoethanolamine transferase	peptide antibiotic	antibiotic target alteration
ARO_Name:QnrS1	quinolone resistance protein (qnr)	fluoroquinolone antibiotic	antibiotic target protection
ARO_Name:tet(A)	major facilitator superfamily (MFS) antibiotic efflux pump	tetracycline antibiotic	antibiotic efflux
ARO_Name:APH(6)-Id	APH(6)	aminoglycoside antibiotic	antibiotic inactivation
ARO_Name:APH(3'')-Ib	APH(3'')	aminoglycoside antibiotic	antibiotic inactivation
ARO_Name:sul2	sulfonamide resistant sul	sulfonamide antibiotic;sulfone antibiotic	antibiotic target replacement
ARO_Name:TEM-210	TEM beta-lactamase	cephalosporin;monobactam;penam;penem	antibiotic inactivation
ARO_Name:OmpA	General Bacterial Porin with reduced permeability to beta-lactams	carbapenem;cephalosporin;cephamycin;monobactam;penam;penem	reduced permeability to antibiotic
ARO_Name:CTX-M-64	CTX-M beta-lactamase	cephalosporin	antibiotic inactivation
ARO_Name:SHV-64	SHV beta-lactamase	carbapenem;cephalosporin;penam	antibiotic inactivation
ARO_Name:oqxB	resistance-nodulation-cell division (RND) antibiotic efflux pump	diaminopyrimidine antibiotic;fluoroquinolone antibiotic;glycylcycline;nitrofuran antibiotic;tetracycline antibiotic	antibiotic efflux
ARO_Name:aadA12	ANT(3'')	aminoglycoside antibiotic	antibiotic inactivation
ARO_Name:CTX-M-66	CTX-M beta-lactamase	cephalosporin	antibiotic inactivation
ARO_Name:aadA8b	ANT(3'')	aminoglycoside antibiotic	antibiotic inactivation
ARO_Name:CTX-M-5	CTX-M beta-lactamase	cephalosporin	antibiotic inactivation
ARO_Name:cpxA	resistance-nodulation-cell division (RND) antibiotic efflux pump	aminocoumarin antibiotic;aminoglycoside antibiotic	antibiotic efflux
ARO_Name:acrD	resistance-nodulation-cell division (RND) antibiotic efflux pump	aminoglycoside antibiotic	antibiotic efflux
ARO_Name:TEM-108	TEM beta-lactamase	cephalosporin;monobactam;penam;penem	antibiotic inactivation
ARO_Name:ramA	General Bacterial Porin with reduced permeability to beta-lactams;resistance-nodulation-cell division (RND) antibiotic efflux pump	carbapenem;cephalosporin;cephamycin;fluoroquinolone antibiotic;glycylcycline;monobactam;penam;penem;phenicol antibiotic;rifamycin antibiotic;tetracycline antibiotic;triclosan	antibiotic efflux;reduced permeability to antibiotic
ARO_Name:mdtC	resistance-nodulation-cell division (RND) antibiotic efflux pump	aminocoumarin antibiotic	antibiotic efflux
ARO_Name:evgS	major facilitator superfamily (MFS) antibiotic efflux pump;resistance-nodulation-cell division (RND) antibiotic efflux pump	fluoroquinolone antibiotic;macrolide antibiotic;penam;tetracycline antibiotic	antibiotic efflux
ARO_Name:bacA	undecaprenyl pyrophosphate related proteins	peptide antibiotic	antibiotic target alteration
ARO_Name:mdtB	resistance-nodulation-cell division (RND) antibiotic efflux pump	aminocoumarin antibiotic	antibiotic efflux
20
ARO_Name:adeF	resistance-nodulation-cell division (RND) antibiotic efflux pump	fluoroquinolone antibiotic;tetracycline antibiotic;	antibiotic efflux
ARO_Name:baeR	resistance-nodulation-cell division (RND) antibiotic efflux pump	aminocoumarin antibiotic;aminoglycoside antibiotic	antibiotic efflux
ARO_Name:msbA	ATP-binding cassette (ABC) antibiotic efflux pump	nitroimidazole antibiotic	antibiotic efflux
ARO_Name:marA	General Bacterial Porin with reduced permeability to beta-lactams;resistance-nodulation-cell division (RND) antibiotic efflux pump	carbapenem;cephalosporin;cephamycin;fluoroquinolone antibiotic;glycylcycline;monobactam;penam;penem;phenicol antibiotic;rifamycin antibiotic;tetracycline antibiotic;triclosan	antibiotic efflux;reduced permeability to antibiotic
ARO_Name:Klebsiella pneumoniae KpnF	major facilitator superfamily (MFS) antibiotic efflux pump	aminoglycoside antibiotic;cephalosporin;macrolide antibiotic;peptide antibiotic;rifamycin antibiotic;tetracycline antibiotic	antibiotic efflux
ARO_Name:Klebsiella pneumoniae KpnE	major facilitator superfamily (MFS) antibiotic efflux pump	aminoglycoside antibiotic;cephalosporin;macrolide antibiotic;peptide antibiotic;rifamycin antibiotic;tetracycline antibiotic	antibiotic efflux
ARO_Name:Klebsiella pneumoniae OmpK37	General Bacterial Porin with reduced permeability to beta-lactams	carbapenem;cephalosporin;cephamycin;monobactam;penam;penem	reduced permeability to antibiotic
ARO_Name:CRP	resistance-nodulation-cell division (RND) antibiotic efflux pump	fluoroquinolone antibiotic;macrolide antibiotic;penam	antibiotic efflux
ARO_Name:ArnT	pmr phosphoethanolamine transferase	peptide antibiotic	antibiotic target alteration
ARO_Name:eptB	pmr phosphoethanolamine transferase	peptide antibiotic	antibiotic target alteration
ARO_Name:SHV-11	SHV beta-lactamase	carbapenem;cephalosporin;penam	antibiotic inactivation
ARO_Name:rsmA	resistance-nodulation-cell division (RND) antibiotic efflux pump	diaminopyrimidine antibiotic;fluoroquinolone antibiotic;phenicol antibiotic	antibiotic efflux
ARO_Name:Klebsiella pneumoniae KpnH	major facilitator superfamily (MFS) antibiotic efflux pump	aminoglycoside antibiotic;carbapenem;cephalosporin;fluoroquinolone antibiotic;macrolide antibiotic;penam;penem;peptide antibiotic	antibiotic efflux
ARO_Name:Klebsiella pneumoniae KpnG	major facilitator superfamily (MFS) antibiotic efflux pump	aminoglycoside antibiotic;carbapenem;cephalosporin;fluoroquinolone antibiotic;macrolide antibiotic;penam;penem;peptide antibiotic	antibiotic efflux
ARO_Name:emrR	major facilitator superfamily (MFS) antibiotic efflux pump	fluoroquinolone antibiotic	antibiotic efflux
ARO_Name:oqxA	resistance-nodulation-cell division (RND) antibiotic efflux pump	diaminopyrimidine antibiotic;fluoroquinolone antibiotic;glycylcycline;nitrofuran antibiotic;tetracycline antibiotic	antibiotic efflux
ARO_Name:Klebsiella pneumoniae acrA	resistance-nodulation-cell division (RND) antibiotic efflux pump	cephalosporin;fluoroquinolone antibiotic;glycylcycline;penam;phenicol antibiotic;rifamycin antibiotic;tetracycline antibiotic;triclosan	antibiotic efflux
ARO_Name:Escherichia coli ampH beta-lactamase	ampC-type beta-lactamase	cephalosporin;penam	antibiotic inactivation
ARO_Name:LptD	ATP-binding cassette (ABC) antibiotic efflux pump	aminocoumarin antibiotic;carbapenem;peptide antibiotic;rifamycin antibiotic	antibiotic efflux
ARO_Name:H-NS	major facilitator superfamily (MFS) antibiotic efflux pump;resistance-nodulation-cell division (RND) antibiotic efflux pump	cephalosporin;cephamycin;fluoroquinolone antibiotic;macrolide antibiotic;penam;tetracycline antibiotic	antibiotic efflux
ARO_Name:FosA6	fosfomycin thiol transferase	fosfomycin	antibiotic inactivation
ARO_Name:tet(A)	major facilitator superfamily (MFS) antibiotic efflux pump	tetracycline antibiotic	antibiotic efflux
ARO_Name:sul1	sulfonamide resistant sul	sulfonamide antibiotic;sulfone antibiotic	antibiotic target replacement
ARO_Name:QnrB6	quinolone resistance protein (qnr)	fluoroquinolone antibiotic	antibiotic target protection
ARO_Name:qacEdelta1	major facilitator superfamily (MFS) antibiotic efflux pump	acridine dye;disinfecting agents and intercalating dyes	antibiotic efflux
ARO_Name:ANT(3'')-IIa	ANT(3'')	aminoglycoside antibiotic	antibiotic inactivation
ARO_Name:mphA	macrolide phosphotransferase (MPH)	macrolide antibiotic	antibiotic inactivation
ARO_Name:APH(6)-Id	APH(6)	aminoglycoside antibiotic	antibiotic inactivation
ARO_Name:APH(3'')-Ib	APH(3'')	aminoglycoside antibiotic	antibiotic inactivation
ARO_Name:sul2	sulfonamide resistant sul	sulfonamide antibiotic;sulfone antibiotic	antibiotic target replacement
ARO_Name:TEM-1	TEM beta-lactamase	cephalosporin;monobactam;penam;penem	antibiotic inactivation
ARO_Name:floR	major facilitator superfamily (MFS) antibiotic efflux pump	phenicol antibiotic	antibiotic efflux
ARO_Name:AAC(6')-Ib-cr1	AAC(6')-Ib-cr	aminoglycoside antibiotic;fluoroquinolone antibiotic	antibiotic inactivation
ARO_Name:arr-3	rifampin ADP-ribosyltransferase (Arr)	rifamycin antibiotic	antibiotic inactivation
ARO_Name:dfrA27	trimethoprim resistant dihydrofolate reductase dfr	diaminopyrimidine antibiotic	antibiotic target replacement
ARO_Name:aadA16	ANT(3'')	aminoglycoside antibiotic	antibiotic inactivation
ARO_Name:TEM-210	TEM beta-lactamase	cephalosporin;monobactam;penam;penem	antibiotic inactivation
ARO_Name:OmpA	General Bacterial Porin with reduced permeability to beta-lactams	carbapenem;cephalosporin;cephamycin;monobactam;penam;penem	reduced permeability to antibiotic
ARO_Name:SHV-1	SHV beta-lactamase	carbapenem;cephalosporin;penam	antibiotic inactivation
ARO_Name:CTX-M-64	CTX-M beta-lactamase	cephalosporin	antibiotic inactivation
ARO_Name:SHV-64	SHV beta-lactamase	carbapenem;cephalosporin;penam	antibiotic inactivation
ARO_Name:CTX-M-66	CTX-M beta-lactamase	cephalosporin	antibiotic inactivation
ARO_Name:oqxB	resistance-nodulation-cell division (RND) antibiotic efflux pump	diaminopyrimidine antibiotic;fluoroquinolone antibiotic;glycylcycline;nitrofuran antibiotic;tetracycline antibiotic	antibiotic efflux
ARO_Name:CTX-M-5	CTX-M beta-lactamase	cephalosporin	antibiotic inactivation
ARO_Name:aadA12	ANT(3'')	aminoglycoside antibiotic	antibiotic inactivation
ARO_Name:CTX-M-84	CTX-M beta-lactamase	cephalosporin	antibiotic inactivation
ARO_Name:cpxA	resistance-nodulation-cell division (RND) antibiotic efflux pump	aminocoumarin antibiotic;aminoglycoside antibiotic	antibiotic efflux
ARO_Name:acrD	resistance-nodulation-cell division (RND) antibiotic efflux pump	aminoglycoside antibiotic	antibiotic efflux
ARO_Name:TEM-108	TEM beta-lactamase	cephalosporin;monobactam;penam;penem	antibiotic inactivation
ARO_Name:ramA	General Bacterial Porin with reduced permeability to beta-lactams;resistance-nodulation-cell division (RND) antibiotic efflux pump	carbapenem;cephalosporin;cephamycin;fluoroquinolone antibiotic;glycylcycline;monobactam;penam;penem;phenicol antibiotic;rifamycin antibiotic;tetracycline antibiotic;triclosan	antibiotic efflux;reduced permeability to antibiotic
ARO_Name:mdtC	resistance-nodulation-cell division (RND) antibiotic efflux pump	aminocoumarin antibiotic	antibiotic efflux
ARO_Name:evgS	major facilitator superfamily (MFS) antibiotic efflux pump;resistance-nodulation-cell division (RND) antibiotic efflux pump	fluoroquinolone antibiotic;macrolide antibiotic;penam;tetracycline antibiotic	antibiotic efflux
ARO_Name:bacA	undecaprenyl pyrophosphate related proteins	peptide antibiotic	antibiotic target alteration
ARO_Name:mdtB	resistance-nodulation-cell division (RND) antibiotic efflux pump	aminocoumarin antibiotic	antibiotic efflux
19
ARO_Name:H-NS	major facilitator superfamily (MFS) antibiotic efflux pump;resistance-nodulation-cell division (RND) antibiotic efflux pump	cephalosporin;cephamycin;fluoroquinolone antibiotic;macrolide antibiotic;penam;tetracycline antibiotic	antibiotic efflux
ARO_Name:msbA	ATP-binding cassette (ABC) antibiotic efflux pump	nitroimidazole antibiotic	antibiotic efflux
ARO_Name:rsmA	resistance-nodulation-cell division (RND) antibiotic efflux pump	diaminopyrimidine antibiotic;fluoroquinolone antibiotic;phenicol antibiotic	antibiotic efflux
ARO_Name:Klebsiella pneumoniae KpnG	major facilitator superfamily (MFS) antibiotic efflux pump	aminoglycoside antibiotic;carbapenem;cephalosporin;fluoroquinolone antibiotic;macrolide antibiotic;penam;penem;peptide antibiotic	antibiotic efflux
ARO_Name:emrR	major facilitator superfamily (MFS) antibiotic efflux pump	fluoroquinolone antibiotic	antibiotic efflux
ARO_Name:Klebsiella pneumoniae OmpK37	General Bacterial Porin with reduced permeability to beta-lactams	carbapenem;cephalosporin;cephamycin;monobactam;penam;penem	reduced permeability to antibiotic
ARO_Name:Klebsiella pneumoniae KpnE	major facilitator superfamily (MFS) antibiotic efflux pump	aminoglycoside antibiotic;cephalosporin;macrolide antibiotic;peptide antibiotic;rifamycin antibiotic;tetracycline antibiotic	antibiotic efflux
ARO_Name:Klebsiella pneumoniae KpnF	major facilitator superfamily (MFS) antibiotic efflux pump	aminoglycoside antibiotic;cephalosporin;macrolide antibiotic;peptide antibiotic;rifamycin antibiotic;tetracycline antibiotic	antibiotic efflux
ARO_Name:SHV-11	SHV beta-lactamase	carbapenem;cephalosporin;penam	antibiotic inactivation
ARO_Name:marA	General Bacterial Porin with reduced permeability to beta-lactams;resistance-nodulation-cell division (RND) antibiotic efflux pump	carbapenem;cephalosporin;cephamycin;fluoroquinolone antibiotic;glycylcycline;monobactam;penam;penem;phenicol antibiotic;rifamycin antibiotic;tetracycline antibiotic;triclosan	antibiotic efflux;reduced permeability to antibiotic
ARO_Name:Escherichia coli ampH beta-lactamase	ampC-type beta-lactamase	cephalosporin;penam	antibiotic inactivation
ARO_Name:Klebsiella pneumoniae acrA	resistance-nodulation-cell division (RND) antibiotic efflux pump	cephalosporin;fluoroquinolone antibiotic;glycylcycline;penam;phenicol antibiotic;rifamycin antibiotic;tetracycline antibiotic;triclosan	antibiotic efflux
ARO_Name:eptB	pmr phosphoethanolamine transferase	peptide antibiotic	antibiotic target alteration
ARO_Name:ArnT	pmr phosphoethanolamine transferase	peptide antibiotic	antibiotic target alteration
ARO_Name:CRP	resistance-nodulation-cell division (RND) antibiotic efflux pump	fluoroquinolone antibiotic;macrolide antibiotic;penam	antibiotic efflux
ARO_Name:adeF	resistance-nodulation-cell division (RND) antibiotic efflux pump	fluoroquinolone antibiotic;tetracycline antibiotic;	antibiotic efflux
ARO_Name:LptD	ATP-binding cassette (ABC) antibiotic efflux pump	aminocoumarin antibiotic;carbapenem;peptide antibiotic;rifamycin antibiotic	antibiotic efflux
ARO_Name:baeR	resistance-nodulation-cell division (RND) antibiotic efflux pump	aminocoumarin antibiotic;aminoglycoside antibiotic	antibiotic efflux
ARO_Name:FosA6	fosfomycin thiol transferase	fosfomycin	antibiotic inactivation
ARO_Name:oqxA	resistance-nodulation-cell division (RND) antibiotic efflux pump	diaminopyrimidine antibiotic;fluoroquinolone antibiotic;glycylcycline;nitrofuran antibiotic;tetracycline antibiotic	antibiotic efflux
ARO_Name:Klebsiella pneumoniae KpnH	major facilitator superfamily (MFS) antibiotic efflux pump	aminoglycoside antibiotic;carbapenem;cephalosporin;fluoroquinolone antibiotic;macrolide antibiotic;penam;penem;peptide antibiotic	antibiotic efflux
ARO_Name:OmpA	General Bacterial Porin with reduced permeability to beta-lactams	carbapenem;cephalosporin;cephamycin;monobactam;penam;penem	reduced permeability to antibiotic
ARO_Name:SHV-64	SHV beta-lactamase	carbapenem;cephalosporin;penam	antibiotic inactivation
ARO_Name:APH(3'')-Ib	APH(3'')	aminoglycoside antibiotic	antibiotic inactivation
ARO_Name:CTX-M-64	CTX-M beta-lactamase	cephalosporin	antibiotic inactivation
ARO_Name:oqxB	resistance-nodulation-cell division (RND) antibiotic efflux pump	diaminopyrimidine antibiotic;fluoroquinolone antibiotic;glycylcycline;nitrofuran antibiotic;tetracycline antibiotic	antibiotic efflux
ARO_Name:CTX-M-66	CTX-M beta-lactamase	cephalosporin	antibiotic inactivation
ARO_Name:aadA8b	ANT(3'')	aminoglycoside antibiotic	antibiotic inactivation
ARO_Name:aadA12	ANT(3'')	aminoglycoside antibiotic	antibiotic inactivation
ARO_Name:CTX-M-5	CTX-M beta-lactamase	cephalosporin	antibiotic inactivation
ARO_Name:cpxA	resistance-nodulation-cell division (RND) antibiotic efflux pump	aminocoumarin antibiotic;aminoglycoside antibiotic	antibiotic efflux
ARO_Name:acrD	resistance-nodulation-cell division (RND) antibiotic efflux pump	aminoglycoside antibiotic	antibiotic efflux
ARO_Name:TEM-108	TEM beta-lactamase	cephalosporin;monobactam;penam;penem	antibiotic inactivation
ARO_Name:ramA	General Bacterial Porin with reduced permeability to beta-lactams;resistance-nodulation-cell division (RND) antibiotic efflux pump	carbapenem;cephalosporin;cephamycin;fluoroquinolone antibiotic;glycylcycline;monobactam;penam;penem;phenicol antibiotic;rifamycin antibiotic;tetracycline antibiotic;triclosan	antibiotic efflux;reduced permeability to antibiotic
ARO_Name:mdtC	resistance-nodulation-cell division (RND) antibiotic efflux pump	aminocoumarin antibiotic	antibiotic efflux
ARO_Name:evgS	major facilitator superfamily (MFS) antibiotic efflux pump;resistance-nodulation-cell division (RND) antibiotic efflux pump	fluoroquinolone antibiotic;macrolide antibiotic;penam;tetracycline antibiotic	antibiotic efflux
ARO_Name:bacA	undecaprenyl pyrophosphate related proteins	peptide antibiotic	antibiotic target alteration
ARO_Name:APH(6)-Id	APH(6)	aminoglycoside antibiotic	antibiotic inactivation
18
ARO_Name:msbA	ATP-binding cassette (ABC) antibiotic efflux pump	nitroimidazole antibiotic	antibiotic efflux
ARO_Name:Klebsiella pneumoniae acrA	resistance-nodulation-cell division (RND) antibiotic efflux pump	cephalosporin;fluoroquinolone antibiotic;glycylcycline;penam;phenicol antibiotic;rifamycin antibiotic;tetracycline antibiotic;triclosan	antibiotic efflux
ARO_Name:Escherichia coli ampH beta-lactamase	ampC-type beta-lactamase	cephalosporin;penam	antibiotic inactivation
ARO_Name:LptD	ATP-binding cassette (ABC) antibiotic efflux pump	aminocoumarin antibiotic;carbapenem;peptide antibiotic;rifamycin antibiotic	antibiotic efflux
ARO_Name:FosA6	fosfomycin thiol transferase	fosfomycin	antibiotic inactivation
ARO_Name:H-NS	major facilitator superfamily (MFS) antibiotic efflux pump;resistance-nodulation-cell division (RND) antibiotic efflux pump	cephalosporin;cephamycin;fluoroquinolone antibiotic;macrolide antibiotic;penam;tetracycline antibiotic	antibiotic efflux
ARO_Name:baeR	resistance-nodulation-cell division (RND) antibiotic efflux pump	aminocoumarin antibiotic;aminoglycoside antibiotic	antibiotic efflux
ARO_Name:oqxA	resistance-nodulation-cell division (RND) antibiotic efflux pump	diaminopyrimidine antibiotic;fluoroquinolone antibiotic;glycylcycline;nitrofuran antibiotic;tetracycline antibiotic	antibiotic efflux
ARO_Name:emrR	major facilitator superfamily (MFS) antibiotic efflux pump	fluoroquinolone antibiotic	antibiotic efflux
ARO_Name:Klebsiella pneumoniae KpnG	major facilitator superfamily (MFS) antibiotic efflux pump	aminoglycoside antibiotic;carbapenem;cephalosporin;fluoroquinolone antibiotic;macrolide antibiotic;penam;penem;peptide antibiotic	antibiotic efflux
ARO_Name:Klebsiella pneumoniae KpnH	major facilitator superfamily (MFS) antibiotic efflux pump	aminoglycoside antibiotic;carbapenem;cephalosporin;fluoroquinolone antibiotic;macrolide antibiotic;penam;penem;peptide antibiotic	antibiotic efflux
ARO_Name:rsmA	resistance-nodulation-cell division (RND) antibiotic efflux pump	diaminopyrimidine antibiotic;fluoroquinolone antibiotic;phenicol antibiotic	antibiotic efflux
ARO_Name:adeF	resistance-nodulation-cell division (RND) antibiotic efflux pump	fluoroquinolone antibiotic;tetracycline antibiotic;	antibiotic efflux
ARO_Name:CTX-M-64	CTX-M beta-lactamase	cephalosporin	antibiotic inactivation
ARO_Name:Klebsiella pneumoniae OmpK37	General Bacterial Porin with reduced permeability to beta-lactams	carbapenem;cephalosporin;cephamycin;monobactam;penam;penem	reduced permeability to antibiotic
ARO_Name:Klebsiella pneumoniae KpnE	major facilitator superfamily (MFS) antibiotic efflux pump	aminoglycoside antibiotic;cephalosporin;macrolide antibiotic;peptide antibiotic;rifamycin antibiotic;tetracycline antibiotic	antibiotic efflux
ARO_Name:Klebsiella pneumoniae KpnF	major facilitator superfamily (MFS) antibiotic efflux pump	aminoglycoside antibiotic;cephalosporin;macrolide antibiotic;peptide antibiotic;rifamycin antibiotic;tetracycline antibiotic	antibiotic efflux
ARO_Name:SHV-11	SHV beta-lactamase	carbapenem;cephalosporin;penam	antibiotic inactivation
ARO_Name:marA	General Bacterial Porin with reduced permeability to beta-lactams;resistance-nodulation-cell division (RND) antibiotic efflux pump	carbapenem;cephalosporin;cephamycin;fluoroquinolone antibiotic;glycylcycline;monobactam;penam;penem;phenicol antibiotic;rifamycin antibiotic;tetracycline antibiotic;triclosan	antibiotic efflux;reduced permeability to antibiotic
ARO_Name:CrcB	multidrug and toxic compound extrusion (MATE) transporter	aminoglycoside antibiotic	antibiotic efflux
ARO_Name:CRP	resistance-nodulation-cell division (RND) antibiotic efflux pump	fluoroquinolone antibiotic;macrolide antibiotic;penam	antibiotic efflux
ARO_Name:ArnT	pmr phosphoethanolamine transferase	peptide antibiotic	antibiotic target alteration
ARO_Name:eptB	pmr phosphoethanolamine transferase	peptide antibiotic	antibiotic target alteration
ARO_Name:OmpA	General Bacterial Porin with reduced permeability to beta-lactams	carbapenem;cephalosporin;cephamycin;monobactam;penam;penem	reduced permeability to antibiotic
ARO_Name:APH(3'')-Ib	APH(3'')	aminoglycoside antibiotic	antibiotic inactivation
ARO_Name:oqxB	resistance-nodulation-cell division (RND) antibiotic efflux pump	diaminopyrimidine antibiotic;fluoroquinolone antibiotic;glycylcycline;nitrofuran antibiotic;tetracycline antibiotic	antibiotic efflux
ARO_Name:SHV-64	SHV beta-lactamase	carbapenem;cephalosporin;penam	antibiotic inactivation
ARO_Name:CTX-M-66	CTX-M beta-lactamase	cephalosporin	antibiotic inactivation
ARO_Name:aadA12	ANT(3'')	aminoglycoside antibiotic	antibiotic inactivation
ARO_Name:CTX-M-84	CTX-M beta-lactamase	cephalosporin	antibiotic inactivation
ARO_Name:CTX-M-5	CTX-M beta-lactamase	cephalosporin	antibiotic inactivation
ARO_Name:cpxA	resistance-nodulation-cell division (RND) antibiotic efflux pump	aminocoumarin antibiotic;aminoglycoside antibiotic	antibiotic efflux
ARO_Name:acrD	resistance-nodulation-cell division (RND) antibiotic efflux pump	aminoglycoside antibiotic	antibiotic efflux
ARO_Name:TEM-108	TEM beta-lactamase	cephalosporin;monobactam;penam;penem	antibiotic inactivation
ARO_Name:ramA	General Bacterial Porin with reduced permeability to beta-lactams;resistance-nodulation-cell division (RND) antibiotic efflux pump	carbapenem;cephalosporin;cephamycin;fluoroquinolone antibiotic;glycylcycline;monobactam;penam;penem;phenicol antibiotic;rifamycin antibiotic;tetracycline antibiotic;triclosan	antibiotic efflux;reduced permeability to antibiotic
ARO_Name:mdtC	resistance-nodulation-cell division (RND) antibiotic efflux pump	aminocoumarin antibiotic	antibiotic efflux
ARO_Name:evgS	major facilitator superfamily (MFS) antibiotic efflux pump;resistance-nodulation-cell division (RND) antibiotic efflux pump	fluoroquinolone antibiotic;macrolide antibiotic;penam;tetracycline antibiotic	antibiotic efflux
ARO_Name:bacA	undecaprenyl pyrophosphate related proteins	peptide antibiotic	antibiotic target alteration
ARO_Name:APH(6)-Id	APH(6)	aminoglycoside antibiotic	antibiotic inactivation
17
ARO_Name:H-NS	major facilitator superfamily (MFS) antibiotic efflux pump;resistance-nodulation-cell division (RND) antibiotic efflux pump	cephalosporin;cephamycin;fluoroquinolone antibiotic;macrolide antibiotic;penam;tetracycline antibiotic	antibiotic efflux
ARO_Name:msbA	ATP-binding cassette (ABC) antibiotic efflux pump	nitroimidazole antibiotic	antibiotic efflux
ARO_Name:rsmA	resistance-nodulation-cell division (RND) antibiotic efflux pump	diaminopyrimidine antibiotic;fluoroquinolone antibiotic;phenicol antibiotic	antibiotic efflux
ARO_Name:Klebsiella pneumoniae KpnH	major facilitator superfamily (MFS) antibiotic efflux pump	aminoglycoside antibiotic;carbapenem;cephalosporin;fluoroquinolone antibiotic;macrolide antibiotic;penam;penem;peptide antibiotic	antibiotic efflux
ARO_Name:Klebsiella pneumoniae KpnG	major facilitator superfamily (MFS) antibiotic efflux pump	aminoglycoside antibiotic;carbapenem;cephalosporin;fluoroquinolone antibiotic;macrolide antibiotic;penam;penem;peptide antibiotic	antibiotic efflux
ARO_Name:emrR	major facilitator superfamily (MFS) antibiotic efflux pump	fluoroquinolone antibiotic	antibiotic efflux
ARO_Name:adeF	resistance-nodulation-cell division (RND) antibiotic efflux pump	fluoroquinolone antibiotic;tetracycline antibiotic;	antibiotic efflux
ARO_Name:oqxA	resistance-nodulation-cell division (RND) antibiotic efflux pump	diaminopyrimidine antibiotic;fluoroquinolone antibiotic;glycylcycline;nitrofuran antibiotic;tetracycline antibiotic	antibiotic efflux
ARO_Name:Klebsiella pneumoniae acrA	resistance-nodulation-cell division (RND) antibiotic efflux pump	cephalosporin;fluoroquinolone antibiotic;glycylcycline;penam;phenicol antibiotic;rifamycin antibiotic;tetracycline antibiotic;triclosan	antibiotic efflux
ARO_Name:Escherichia coli ampH beta-lactamase	ampC-type beta-lactamase	cephalosporin;penam	antibiotic inactivation
ARO_Name:baeR	resistance-nodulation-cell division (RND) antibiotic efflux pump	aminocoumarin antibiotic;aminoglycoside antibiotic	antibiotic efflux
ARO_Name:FosA6	fosfomycin thiol transferase	fosfomycin	antibiotic inactivation
ARO_Name:LptD	ATP-binding cassette (ABC) antibiotic efflux pump	aminocoumarin antibiotic;carbapenem;peptide antibiotic;rifamycin antibiotic	antibiotic efflux
ARO_Name:eptB	pmr phosphoethanolamine transferase	peptide antibiotic	antibiotic target alteration
ARO_Name:SHV-11	SHV beta-lactamase	carbapenem;cephalosporin;penam	antibiotic inactivation
ARO_Name:Klebsiella pneumoniae OmpK37	General Bacterial Porin with reduced permeability to beta-lactams	carbapenem;cephalosporin;cephamycin;monobactam;penam;penem	reduced permeability to antibiotic
ARO_Name:Klebsiella pneumoniae KpnE	major facilitator superfamily (MFS) antibiotic efflux pump	aminoglycoside antibiotic;cephalosporin;macrolide antibiotic;peptide antibiotic;rifamycin antibiotic;tetracycline antibiotic	antibiotic efflux
ARO_Name:Klebsiella pneumoniae KpnF	major facilitator superfamily (MFS) antibiotic efflux pump	aminoglycoside antibiotic;cephalosporin;macrolide antibiotic;peptide antibiotic;rifamycin antibiotic;tetracycline antibiotic	antibiotic efflux
ARO_Name:marA	General Bacterial Porin with reduced permeability to beta-lactams;resistance-nodulation-cell division (RND) antibiotic efflux pump	carbapenem;cephalosporin;cephamycin;fluoroquinolone antibiotic;glycylcycline;monobactam;penam;penem;phenicol antibiotic;rifamycin antibiotic;tetracycline antibiotic;triclosan	antibiotic efflux;reduced permeability to antibiotic
ARO_Name:ArnT	pmr phosphoethanolamine transferase	peptide antibiotic	antibiotic target alteration
ARO_Name:CRP	resistance-nodulation-cell division (RND) antibiotic efflux pump	fluoroquinolone antibiotic;macrolide antibiotic;penam	antibiotic efflux
ARO_Name:CTX-M-24	CTX-M beta-lactamase	cephalosporin	antibiotic inactivation
ARO_Name:floR	major facilitator superfamily (MFS) antibiotic efflux pump	phenicol antibiotic	antibiotic efflux
ARO_Name:tet(A)	major facilitator superfamily (MFS) antibiotic efflux pump	tetracycline antibiotic	antibiotic efflux
ARO_Name:sul1	sulfonamide resistant sul	sulfonamide antibiotic;sulfone antibiotic	antibiotic target replacement
ARO_Name:QnrB2	quinolone resistance protein (qnr)	fluoroquinolone antibiotic	antibiotic target protection
ARO_Name:mphA	macrolide phosphotransferase (MPH)	macrolide antibiotic	antibiotic inactivation
ARO_Name:AAC(6')-Ib-cr1	AAC(6')-Ib-cr	aminoglycoside antibiotic;fluoroquinolone antibiotic	antibiotic inactivation
ARO_Name:arr-3	rifampin ADP-ribosyltransferase (Arr)	rifamycin antibiotic	antibiotic inactivation
ARO_Name:dfrA27	trimethoprim resistant dihydrofolate reductase dfr	diaminopyrimidine antibiotic	antibiotic target replacement
ARO_Name:aadA16	ANT(3'')	aminoglycoside antibiotic	antibiotic inactivation
ARO_Name:TEM-210	TEM beta-lactamase	cephalosporin;monobactam;penam;penem	antibiotic inactivation
ARO_Name:OmpA	General Bacterial Porin with reduced permeability to beta-lactams	carbapenem;cephalosporin;cephamycin;monobactam;penam;penem	reduced permeability to antibiotic
ARO_Name:CTX-M-64	CTX-M beta-lactamase	cephalosporin	antibiotic inactivation
ARO_Name:SHV-64	SHV beta-lactamase	carbapenem;cephalosporin;penam	antibiotic inactivation
ARO_Name:aadA12	ANT(3'')	aminoglycoside antibiotic	antibiotic inactivation
ARO_Name:APH(3'')-Ib	APH(3'')	aminoglycoside antibiotic	antibiotic inactivation
ARO_Name:oqxB	resistance-nodulation-cell division (RND) antibiotic efflux pump	diaminopyrimidine antibiotic;fluoroquinolone antibiotic;glycylcycline;nitrofuran antibiotic;tetracycline antibiotic	antibiotic efflux
ARO_Name:aadA8b	ANT(3'')	aminoglycoside antibiotic	antibiotic inactivation
ARO_Name:CTX-M-66	CTX-M beta-lactamase	cephalosporin	antibiotic inactivation
ARO_Name:CTX-M-84	CTX-M beta-lactamase	cephalosporin	antibiotic inactivation
ARO_Name:CTX-M-5	CTX-M beta-lactamase	cephalosporin	antibiotic inactivation
ARO_Name:cpxA	resistance-nodulation-cell division (RND) antibiotic efflux pump	aminocoumarin antibiotic;aminoglycoside antibiotic	antibiotic efflux
ARO_Name:acrD	resistance-nodulation-cell division (RND) antibiotic efflux pump	aminoglycoside antibiotic	antibiotic efflux
ARO_Name:TEM-108	TEM beta-lactamase	cephalosporin;monobactam;penam;penem	antibiotic inactivation
ARO_Name:ramA	General Bacterial Porin with reduced permeability to beta-lactams;resistance-nodulation-cell division (RND) antibiotic efflux pump	carbapenem;cephalosporin;cephamycin;fluoroquinolone antibiotic;glycylcycline;monobactam;penam;penem;phenicol antibiotic;rifamycin antibiotic;tetracycline antibiotic;triclosan	antibiotic efflux;reduced permeability to antibiotic
ARO_Name:mdtC	resistance-nodulation-cell division (RND) antibiotic efflux pump	aminocoumarin antibiotic	antibiotic efflux
ARO_Name:evgS	major facilitator superfamily (MFS) antibiotic efflux pump;resistance-nodulation-cell division (RND) antibiotic efflux pump	fluoroquinolone antibiotic;macrolide antibiotic;penam;tetracycline antibiotic	antibiotic efflux
ARO_Name:bacA	undecaprenyl pyrophosphate related proteins	peptide antibiotic	antibiotic target alteration
ARO_Name:APH(6)-Id	APH(6)	aminoglycoside antibiotic	antibiotic inactivation
16
ARO_Name:Klebsiella pneumoniae KpnE	major facilitator superfamily (MFS) antibiotic efflux pump	aminoglycoside antibiotic;cephalosporin;macrolide antibiotic;peptide antibiotic;rifamycin antibiotic;tetracycline antibiotic	antibiotic efflux
ARO_Name:Klebsiella pneumoniae KpnF	major facilitator superfamily (MFS) antibiotic efflux pump	aminoglycoside antibiotic;cephalosporin;macrolide antibiotic;peptide antibiotic;rifamycin antibiotic;tetracycline antibiotic	antibiotic efflux
ARO_Name:SHV-11	SHV beta-lactamase	carbapenem;cephalosporin;penam	antibiotic inactivation
ARO_Name:marA	General Bacterial Porin with reduced permeability to beta-lactams;resistance-nodulation-cell division (RND) antibiotic efflux pump	carbapenem;cephalosporin;cephamycin;fluoroquinolone antibiotic;glycylcycline;monobactam;penam;penem;phenicol antibiotic;rifamycin antibiotic;tetracycline antibiotic;triclosan	antibiotic efflux;reduced permeability to antibiotic
ARO_Name:H-NS	major facilitator superfamily (MFS) antibiotic efflux pump;resistance-nodulation-cell division (RND) antibiotic efflux pump	cephalosporin;cephamycin;fluoroquinolone antibiotic;macrolide antibiotic;penam;tetracycline antibiotic	antibiotic efflux
ARO_Name:Klebsiella pneumoniae acrA	resistance-nodulation-cell division (RND) antibiotic efflux pump	cephalosporin;fluoroquinolone antibiotic;glycylcycline;penam;phenicol antibiotic;rifamycin antibiotic;tetracycline antibiotic;triclosan	antibiotic efflux
ARO_Name:Escherichia coli ampH beta-lactamase	ampC-type beta-lactamase	cephalosporin;penam	antibiotic inactivation
ARO_Name:baeR	resistance-nodulation-cell division (RND) antibiotic efflux pump	aminocoumarin antibiotic;aminoglycoside antibiotic	antibiotic efflux
ARO_Name:CRP	resistance-nodulation-cell division (RND) antibiotic efflux pump	fluoroquinolone antibiotic;macrolide antibiotic;penam	antibiotic efflux
ARO_Name:eptB	pmr phosphoethanolamine transferase	peptide antibiotic	antibiotic target alteration
ARO_Name:rsmA	resistance-nodulation-cell division (RND) antibiotic efflux pump	diaminopyrimidine antibiotic;fluoroquinolone antibiotic;phenicol antibiotic	antibiotic efflux
ARO_Name:Klebsiella pneumoniae KpnH	major facilitator superfamily (MFS) antibiotic efflux pump	aminoglycoside antibiotic;carbapenem;cephalosporin;fluoroquinolone antibiotic;macrolide antibiotic;penam;penem;peptide antibiotic	antibiotic efflux
ARO_Name:Klebsiella pneumoniae KpnG	major facilitator superfamily (MFS) antibiotic efflux pump	aminoglycoside antibiotic;carbapenem;cephalosporin;fluoroquinolone antibiotic;macrolide antibiotic;penam;penem;peptide antibiotic	antibiotic efflux
ARO_Name:emrR	major facilitator superfamily (MFS) antibiotic efflux pump	fluoroquinolone antibiotic	antibiotic efflux
ARO_Name:oqxA	resistance-nodulation-cell division (RND) antibiotic efflux pump	diaminopyrimidine antibiotic;fluoroquinolone antibiotic;glycylcycline;nitrofuran antibiotic;tetracycline antibiotic	antibiotic efflux
ARO_Name:msbA	ATP-binding cassette (ABC) antibiotic efflux pump	nitroimidazole antibiotic	antibiotic efflux
ARO_Name:FosA6	fosfomycin thiol transferase	fosfomycin	antibiotic inactivation
ARO_Name:LptD	ATP-binding cassette (ABC) antibiotic efflux pump	aminocoumarin antibiotic;carbapenem;peptide antibiotic;rifamycin antibiotic	antibiotic efflux
ARO_Name:Klebsiella pneumoniae OmpK37	General Bacterial Porin with reduced permeability to beta-lactams	carbapenem;cephalosporin;cephamycin;monobactam;penam;penem	reduced permeability to antibiotic
ARO_Name:tet(A)	major facilitator superfamily (MFS) antibiotic efflux pump	tetracycline antibiotic	antibiotic efflux
ARO_Name:qacEdelta1	major facilitator superfamily (MFS) antibiotic efflux pump	acridine dye;disinfecting agents and intercalating dyes	antibiotic efflux
ARO_Name:sul1	sulfonamide resistant sul	sulfonamide antibiotic;sulfone antibiotic	antibiotic target replacement
ARO_Name:TEM-210	TEM beta-lactamase	cephalosporin;monobactam;penam;penem	antibiotic inactivation
ARO_Name:QnrS1	quinolone resistance protein (qnr)	fluoroquinolone antibiotic	antibiotic target protection
ARO_Name:adeF	resistance-nodulation-cell division (RND) antibiotic efflux pump	fluoroquinolone antibiotic;tetracycline antibiotic;	antibiotic efflux
ARO_Name:ArnT	pmr phosphoethanolamine transferase	peptide antibiotic	antibiotic target alteration
ARO_Name:OmpA	General Bacterial Porin with reduced permeability to beta-lactams	carbapenem;cephalosporin;cephamycin;monobactam;penam;penem	reduced permeability to antibiotic
ARO_Name:CTX-M-64	CTX-M beta-lactamase	cephalosporin	antibiotic inactivation
ARO_Name:APH(3'')-Ib	APH(3'')	aminoglycoside antibiotic	antibiotic inactivation
ARO_Name:aadA12	ANT(3'')	aminoglycoside antibiotic	antibiotic inactivation
ARO_Name:dfrA1	trimethoprim resistant dihydrofolate reductase dfr	diaminopyrimidine antibiotic	antibiotic target replacement
ARO_Name:oqxB	resistance-nodulation-cell division (RND) antibiotic efflux pump	diaminopyrimidine antibiotic;fluoroquinolone antibiotic;glycylcycline;nitrofuran antibiotic;tetracycline antibiotic	antibiotic efflux
ARO_Name:SHV-64	SHV beta-lactamase	carbapenem;cephalosporin;penam	antibiotic inactivation
ARO_Name:CTX-M-66	CTX-M beta-lactamase	cephalosporin	antibiotic inactivation
ARO_Name:CTX-M-5	CTX-M beta-lactamase	cephalosporin	antibiotic inactivation
ARO_Name:CTX-M-84	CTX-M beta-lactamase	cephalosporin	antibiotic inactivation
ARO_Name:cpxA	resistance-nodulation-cell division (RND) antibiotic efflux pump	aminocoumarin antibiotic;aminoglycoside antibiotic	antibiotic efflux
ARO_Name:acrD	resistance-nodulation-cell division (RND) antibiotic efflux pump	aminoglycoside antibiotic	antibiotic efflux
ARO_Name:TEM-108	TEM beta-lactamase	cephalosporin;monobactam;penam;penem	antibiotic inactivation
ARO_Name:ramA	General Bacterial Porin with reduced permeability to beta-lactams;resistance-nodulation-cell division (RND) antibiotic efflux pump	carbapenem;cephalosporin;cephamycin;fluoroquinolone antibiotic;glycylcycline;monobactam;penam;penem;phenicol antibiotic;rifamycin antibiotic;tetracycline antibiotic;triclosan	antibiotic efflux;reduced permeability to antibiotic
ARO_Name:mdtC	resistance-nodulation-cell division (RND) antibiotic efflux pump	aminocoumarin antibiotic	antibiotic efflux
ARO_Name:evgS	major facilitator superfamily (MFS) antibiotic efflux pump;resistance-nodulation-cell division (RND) antibiotic efflux pump	fluoroquinolone antibiotic;macrolide antibiotic;penam;tetracycline antibiotic	antibiotic efflux
ARO_Name:bacA	undecaprenyl pyrophosphate related proteins	peptide antibiotic	antibiotic target alteration
ARO_Name:APH(6)-Id	APH(6)	aminoglycoside antibiotic	antibiotic inactivation
ARO_Name:mdtB	resistance-nodulation-cell division (RND) antibiotic efflux pump	aminocoumarin antibiotic	antibiotic efflux
15
ARO_Name:Klebsiella pneumoniae OmpK37	General Bacterial Porin with reduced permeability to beta-lactams	carbapenem;cephalosporin;cephamycin;monobactam;penam;penem	reduced permeability to antibiotic
ARO_Name:Klebsiella pneumoniae KpnE	major facilitator superfamily (MFS) antibiotic efflux pump	aminoglycoside antibiotic;cephalosporin;macrolide antibiotic;peptide antibiotic;rifamycin antibiotic;tetracycline antibiotic	antibiotic efflux
ARO_Name:Klebsiella pneumoniae KpnF	major facilitator superfamily (MFS) antibiotic efflux pump	aminoglycoside antibiotic;cephalosporin;macrolide antibiotic;peptide antibiotic;rifamycin antibiotic;tetracycline antibiotic	antibiotic efflux
ARO_Name:SHV-11	SHV beta-lactamase	carbapenem;cephalosporin;penam	antibiotic inactivation
ARO_Name:marA	General Bacterial Porin with reduced permeability to beta-lactams;resistance-nodulation-cell division (RND) antibiotic efflux pump	carbapenem;cephalosporin;cephamycin;fluoroquinolone antibiotic;glycylcycline;monobactam;penam;penem;phenicol antibiotic;rifamycin antibiotic;tetracycline antibiotic;triclosan	antibiotic efflux;reduced permeability to antibiotic
ARO_Name:H-NS	major facilitator superfamily (MFS) antibiotic efflux pump;resistance-nodulation-cell division (RND) antibiotic efflux pump	cephalosporin;cephamycin;fluoroquinolone antibiotic;macrolide antibiotic;penam;tetracycline antibiotic	antibiotic efflux
ARO_Name:msbA	ATP-binding cassette (ABC) antibiotic efflux pump	nitroimidazole antibiotic	antibiotic efflux
ARO_Name:rsmA	resistance-nodulation-cell division (RND) antibiotic efflux pump	diaminopyrimidine antibiotic;fluoroquinolone antibiotic;phenicol antibiotic	antibiotic efflux
ARO_Name:Klebsiella pneumoniae KpnH	major facilitator superfamily (MFS) antibiotic efflux pump	aminoglycoside antibiotic;carbapenem;cephalosporin;fluoroquinolone antibiotic;macrolide antibiotic;penam;penem;peptide antibiotic	antibiotic efflux
ARO_Name:Klebsiella pneumoniae KpnG	major facilitator superfamily (MFS) antibiotic efflux pump	aminoglycoside antibiotic;carbapenem;cephalosporin;fluoroquinolone antibiotic;macrolide antibiotic;penam;penem;peptide antibiotic	antibiotic efflux
ARO_Name:emrR	major facilitator superfamily (MFS) antibiotic efflux pump	fluoroquinolone antibiotic	antibiotic efflux
ARO_Name:adeF	resistance-nodulation-cell division (RND) antibiotic efflux pump	fluoroquinolone antibiotic;tetracycline antibiotic;	antibiotic efflux
ARO_Name:oqxA	resistance-nodulation-cell division (RND) antibiotic efflux pump	diaminopyrimidine antibiotic;fluoroquinolone antibiotic;glycylcycline;nitrofuran antibiotic;tetracycline antibiotic	antibiotic efflux
ARO_Name:Klebsiella pneumoniae acrA	resistance-nodulation-cell division (RND) antibiotic efflux pump	cephalosporin;fluoroquinolone antibiotic;glycylcycline;penam;phenicol antibiotic;rifamycin antibiotic;tetracycline antibiotic;triclosan	antibiotic efflux
ARO_Name:Escherichia coli ampH beta-lactamase	ampC-type beta-lactamase	cephalosporin;penam	antibiotic inactivation
ARO_Name:FosA6	fosfomycin thiol transferase	fosfomycin	antibiotic inactivation
ARO_Name:LptD	ATP-binding cassette (ABC) antibiotic efflux pump	aminocoumarin antibiotic;carbapenem;peptide antibiotic;rifamycin antibiotic	antibiotic efflux
ARO_Name:eptB	pmr phosphoethanolamine transferase	peptide antibiotic	antibiotic target alteration
ARO_Name:baeR	resistance-nodulation-cell division (RND) antibiotic efflux pump	aminocoumarin antibiotic;aminoglycoside antibiotic	antibiotic efflux
ARO_Name:ArnT	pmr phosphoethanolamine transferase	peptide antibiotic	antibiotic target alteration
ARO_Name:CRP	resistance-nodulation-cell division (RND) antibiotic efflux pump	fluoroquinolone antibiotic;macrolide antibiotic;penam	antibiotic efflux
ARO_Name:OmpA	General Bacterial Porin with reduced permeability to beta-lactams	carbapenem;cephalosporin;cephamycin;monobactam;penam;penem	reduced permeability to antibiotic
ARO_Name:CTX-M-64	CTX-M beta-lactamase	cephalosporin	antibiotic inactivation
ARO_Name:SHV-64	SHV beta-lactamase	carbapenem;cephalosporin;penam	antibiotic inactivation
ARO_Name:aadA12	ANT(3'')	aminoglycoside antibiotic	antibiotic inactivation
ARO_Name:APH(3'')-Ib	APH(3'')	aminoglycoside antibiotic	antibiotic inactivation
ARO_Name:oqxB	resistance-nodulation-cell division (RND) antibiotic efflux pump	diaminopyrimidine antibiotic;fluoroquinolone antibiotic;glycylcycline;nitrofuran antibiotic;tetracycline antibiotic	antibiotic efflux
ARO_Name:aadA8b	ANT(3'')	aminoglycoside antibiotic	antibiotic inactivation
ARO_Name:CTX-M-66	CTX-M beta-lactamase	cephalosporin	antibiotic inactivation
ARO_Name:CTX-M-84	CTX-M beta-lactamase	cephalosporin	antibiotic inactivation
ARO_Name:CTX-M-5	CTX-M beta-lactamase	cephalosporin	antibiotic inactivation
ARO_Name:cpxA	resistance-nodulation-cell division (RND) antibiotic efflux pump	aminocoumarin antibiotic;aminoglycoside antibiotic	antibiotic efflux
ARO_Name:acrD	resistance-nodulation-cell division (RND) antibiotic efflux pump	aminoglycoside antibiotic	antibiotic efflux
ARO_Name:TEM-108	TEM beta-lactamase	cephalosporin;monobactam;penam;penem	antibiotic inactivation
ARO_Name:ramA	General Bacterial Porin with reduced permeability to beta-lactams;resistance-nodulation-cell division (RND) antibiotic efflux pump	carbapenem;cephalosporin;cephamycin;fluoroquinolone antibiotic;glycylcycline;monobactam;penam;penem;phenicol antibiotic;rifamycin antibiotic;tetracycline antibiotic;triclosan	antibiotic efflux;reduced permeability to antibiotic
ARO_Name:mdtC	resistance-nodulation-cell division (RND) antibiotic efflux pump	aminocoumarin antibiotic	antibiotic efflux
ARO_Name:evgS	major facilitator superfamily (MFS) antibiotic efflux pump;resistance-nodulation-cell division (RND) antibiotic efflux pump	fluoroquinolone antibiotic;macrolide antibiotic;penam;tetracycline antibiotic	antibiotic efflux
ARO_Name:bacA	undecaprenyl pyrophosphate related proteins	peptide antibiotic	antibiotic target alteration
ARO_Name:APH(6)-Id	APH(6)	aminoglycoside antibiotic	antibiotic inactivation
14
ARO_Name:H-NS	major facilitator superfamily (MFS) antibiotic efflux pump;resistance-nodulation-cell division (RND) antibiotic efflux pump	cephalosporin;cephamycin;fluoroquinolone antibiotic;macrolide antibiotic;penam;tetracycline antibiotic	antibiotic efflux
ARO_Name:adeF	resistance-nodulation-cell division (RND) antibiotic efflux pump	fluoroquinolone antibiotic;tetracycline antibiotic;	antibiotic efflux
ARO_Name:baeR	resistance-nodulation-cell division (RND) antibiotic efflux pump	aminocoumarin antibiotic;aminoglycoside antibiotic	antibiotic efflux
ARO_Name:msbA	ATP-binding cassette (ABC) antibiotic efflux pump	nitroimidazole antibiotic	antibiotic efflux
ARO_Name:Klebsiella pneumoniae acrA	resistance-nodulation-cell division (RND) antibiotic efflux pump	cephalosporin;fluoroquinolone antibiotic;glycylcycline;penam;phenicol antibiotic;rifamycin antibiotic;tetracycline antibiotic;triclosan	antibiotic efflux
ARO_Name:Escherichia coli ampH beta-lactamase	ampC-type beta-lactamase	cephalosporin;penam	antibiotic inactivation
ARO_Name:rsmA	resistance-nodulation-cell division (RND) antibiotic efflux pump	diaminopyrimidine antibiotic;fluoroquinolone antibiotic;phenicol antibiotic	antibiotic efflux
ARO_Name:Klebsiella pneumoniae KpnH	major facilitator superfamily (MFS) antibiotic efflux pump	aminoglycoside antibiotic;carbapenem;cephalosporin;fluoroquinolone antibiotic;macrolide antibiotic;penam;penem;peptide antibiotic	antibiotic efflux
ARO_Name:Klebsiella pneumoniae KpnG	major facilitator superfamily (MFS) antibiotic efflux pump	aminoglycoside antibiotic;carbapenem;cephalosporin;fluoroquinolone antibiotic;macrolide antibiotic;penam;penem;peptide antibiotic	antibiotic efflux
ARO_Name:emrR	major facilitator superfamily (MFS) antibiotic efflux pump	fluoroquinolone antibiotic	antibiotic efflux
ARO_Name:oqxA	resistance-nodulation-cell division (RND) antibiotic efflux pump	diaminopyrimidine antibiotic;fluoroquinolone antibiotic;glycylcycline;nitrofuran antibiotic;tetracycline antibiotic	antibiotic efflux
ARO_Name:Klebsiella pneumoniae OmpK37	General Bacterial Porin with reduced permeability to beta-lactams	carbapenem;cephalosporin;cephamycin;monobactam;penam;penem	reduced permeability to antibiotic
ARO_Name:Klebsiella pneumoniae KpnE	major facilitator superfamily (MFS) antibiotic efflux pump	aminoglycoside antibiotic;cephalosporin;macrolide antibiotic;peptide antibiotic;rifamycin antibiotic;tetracycline antibiotic	antibiotic efflux
ARO_Name:Klebsiella pneumoniae KpnF	major facilitator superfamily (MFS) antibiotic efflux pump	aminoglycoside antibiotic;cephalosporin;macrolide antibiotic;peptide antibiotic;rifamycin antibiotic;tetracycline antibiotic	antibiotic efflux
ARO_Name:FosA6	fosfomycin thiol transferase	fosfomycin	antibiotic inactivation
ARO_Name:LptD	ATP-binding cassette (ABC) antibiotic efflux pump	aminocoumarin antibiotic;carbapenem;peptide antibiotic;rifamycin antibiotic	antibiotic efflux
ARO_Name:ArnT	pmr phosphoethanolamine transferase	peptide antibiotic	antibiotic target alteration
ARO_Name:eptB	pmr phosphoethanolamine transferase	peptide antibiotic	antibiotic target alteration
ARO_Name:SHV-11	SHV beta-lactamase	carbapenem;cephalosporin;penam	antibiotic inactivation
ARO_Name:marA	General Bacterial Porin with reduced permeability to beta-lactams;resistance-nodulation-cell division (RND) antibiotic efflux pump	carbapenem;cephalosporin;cephamycin;fluoroquinolone antibiotic;glycylcycline;monobactam;penam;penem;phenicol antibiotic;rifamycin antibiotic;tetracycline antibiotic;triclosan	antibiotic efflux;reduced permeability to antibiotic
ARO_Name:CTX-M-14	CTX-M beta-lactamase	cephalosporin	antibiotic inactivation
ARO_Name:CRP	resistance-nodulation-cell division (RND) antibiotic efflux pump	fluoroquinolone antibiotic;macrolide antibiotic;penam	antibiotic efflux
ARO_Name:sul1	sulfonamide resistant sul	sulfonamide antibiotic;sulfone antibiotic	antibiotic target replacement
ARO_Name:qacEdelta1	major facilitator superfamily (MFS) antibiotic efflux pump	acridine dye;disinfecting agents and intercalating dyes	antibiotic efflux
ARO_Name:dfrA1	trimethoprim resistant dihydrofolate reductase dfr	diaminopyrimidine antibiotic	antibiotic target replacement
ARO_Name:tet(A)	major facilitator superfamily (MFS) antibiotic efflux pump	tetracycline antibiotic	antibiotic efflux
ARO_Name:LAP-2	LAP beta-lactamase	aminoglycoside antibiotic;fluoroquinolone antibiotic;rifamycin antibiotic;tetracycline antibiotic	antibiotic inactivation
ARO_Name:QnrS1	quinolone resistance protein (qnr)	fluoroquinolone antibiotic	antibiotic target protection
ARO_Name:AAC(3)-IIa	AAC(3)	aminoglycoside antibiotic	antibiotic inactivation
ARO_Name:APH(6)-Id	APH(6)	aminoglycoside antibiotic	antibiotic inactivation
ARO_Name:APH(3'')-Ib	APH(3'')	aminoglycoside antibiotic	antibiotic inactivation
ARO_Name:sul2	sulfonamide resistant sul	sulfonamide antibiotic;sulfone antibiotic	antibiotic target replacement
ARO_Name:tet(D)	major facilitator superfamily (MFS) antibiotic efflux pump	tetracycline antibiotic	antibiotic efflux
ARO_Name:catII	chloramphenicol acetyltransferase (CAT)	phenicol antibiotic	antibiotic inactivation
ARO_Name:OmpA	General Bacterial Porin with reduced permeability to beta-lactams	carbapenem;cephalosporin;cephamycin;monobactam;penam;penem	reduced permeability to antibiotic
ARO_Name:CTX-M-64	CTX-M beta-lactamase	cephalosporin	antibiotic inactivation
ARO_Name:SHV-64	SHV beta-lactamase	carbapenem;cephalosporin;penam	antibiotic inactivation
ARO_Name:oqxB	resistance-nodulation-cell division (RND) antibiotic efflux pump	diaminopyrimidine antibiotic;fluoroquinolone antibiotic;glycylcycline;nitrofuran antibiotic;tetracycline antibiotic	antibiotic efflux
ARO_Name:aadA12	ANT(3'')	aminoglycoside antibiotic	antibiotic inactivation
ARO_Name:aadA8b	ANT(3'')	aminoglycoside antibiotic	antibiotic inactivation
ARO_Name:CTX-M-66	CTX-M beta-lactamase	cephalosporin	antibiotic inactivation
ARO_Name:CTX-M-5	CTX-M beta-lactamase	cephalosporin	antibiotic inactivation
ARO_Name:CTX-M-84	CTX-M beta-lactamase	cephalosporin	antibiotic inactivation
ARO_Name:cpxA	resistance-nodulation-cell division (RND) antibiotic efflux pump	aminocoumarin antibiotic;aminoglycoside antibiotic	antibiotic efflux
ARO_Name:acrD	resistance-nodulation-cell division (RND) antibiotic efflux pump	aminoglycoside antibiotic	antibiotic efflux
ARO_Name:TEM-108	TEM beta-lactamase	cephalosporin;monobactam;penam;penem	antibiotic inactivation
ARO_Name:ramA	General Bacterial Porin with reduced permeability to beta-lactams;resistance-nodulation-cell division (RND) antibiotic efflux pump	carbapenem;cephalosporin;cephamycin;fluoroquinolone antibiotic;glycylcycline;monobactam;penam;penem;phenicol antibiotic;rifamycin antibiotic;tetracycline antibiotic;triclosan	antibiotic efflux;reduced permeability to antibiotic
ARO_Name:mdtC	resistance-nodulation-cell division (RND) antibiotic efflux pump	aminocoumarin antibiotic	antibiotic efflux
ARO_Name:evgS	major facilitator superfamily (MFS) antibiotic efflux pump;resistance-nodulation-cell division (RND) antibiotic efflux pump	fluoroquinolone antibiotic;macrolide antibiotic;penam;tetracycline antibiotic	antibiotic efflux
ARO_Name:bacA	undecaprenyl pyrophosphate related proteins	peptide antibiotic	antibiotic target alteration
ARO_Name:mdtB	resistance-nodulation-cell division (RND) antibiotic efflux pump	aminocoumarin antibiotic	antibiotic efflux
13
ARO_Name:H-NS	major facilitator superfamily (MFS) antibiotic efflux pump;resistance-nodulation-cell division (RND) antibiotic efflux pump	cephalosporin;cephamycin;fluoroquinolone antibiotic;macrolide antibiotic;penam;tetracycline antibiotic	antibiotic efflux
ARO_Name:marA	General Bacterial Porin with reduced permeability to beta-lactams;resistance-nodulation-cell division (RND) antibiotic efflux pump	carbapenem;cephalosporin;cephamycin;fluoroquinolone antibiotic;glycylcycline;monobactam;penam;penem;phenicol antibiotic;rifamycin antibiotic;tetracycline antibiotic;triclosan	antibiotic efflux;reduced permeability to antibiotic
ARO_Name:SHV-11	SHV beta-lactamase	carbapenem;cephalosporin;penam	antibiotic inactivation
ARO_Name:Klebsiella pneumoniae KpnF	major facilitator superfamily (MFS) antibiotic efflux pump	aminoglycoside antibiotic;cephalosporin;macrolide antibiotic;peptide antibiotic;rifamycin antibiotic;tetracycline antibiotic	antibiotic efflux
ARO_Name:Klebsiella pneumoniae KpnE	major facilitator superfamily (MFS) antibiotic efflux pump	aminoglycoside antibiotic;cephalosporin;macrolide antibiotic;peptide antibiotic;rifamycin antibiotic;tetracycline antibiotic	antibiotic efflux
ARO_Name:Klebsiella pneumoniae OmpK37	General Bacterial Porin with reduced permeability to beta-lactams	carbapenem;cephalosporin;cephamycin;monobactam;penam;penem	reduced permeability to antibiotic
ARO_Name:msbA	ATP-binding cassette (ABC) antibiotic efflux pump	nitroimidazole antibiotic	antibiotic efflux
ARO_Name:oqxA	resistance-nodulation-cell division (RND) antibiotic efflux pump	diaminopyrimidine antibiotic;fluoroquinolone antibiotic;glycylcycline;nitrofuran antibiotic;tetracycline antibiotic	antibiotic efflux
ARO_Name:adeF	resistance-nodulation-cell division (RND) antibiotic efflux pump	fluoroquinolone antibiotic;tetracycline antibiotic;	antibiotic efflux
ARO_Name:emrR	major facilitator superfamily (MFS) antibiotic efflux pump	fluoroquinolone antibiotic	antibiotic efflux
ARO_Name:Klebsiella pneumoniae KpnG	major facilitator superfamily (MFS) antibiotic efflux pump	aminoglycoside antibiotic;carbapenem;cephalosporin;fluoroquinolone antibiotic;macrolide antibiotic;penam;penem;peptide antibiotic	antibiotic efflux
ARO_Name:Klebsiella pneumoniae KpnH	major facilitator superfamily (MFS) antibiotic efflux pump	aminoglycoside antibiotic;carbapenem;cephalosporin;fluoroquinolone antibiotic;macrolide antibiotic;penam;penem;peptide antibiotic	antibiotic efflux
ARO_Name:rsmA	resistance-nodulation-cell division (RND) antibiotic efflux pump	diaminopyrimidine antibiotic;fluoroquinolone antibiotic;phenicol antibiotic	antibiotic efflux
ARO_Name:Klebsiella pneumoniae acrA	resistance-nodulation-cell division (RND) antibiotic efflux pump	cephalosporin;fluoroquinolone antibiotic;glycylcycline;penam;phenicol antibiotic;rifamycin antibiotic;tetracycline antibiotic;triclosan	antibiotic efflux
ARO_Name:Escherichia coli ampH beta-lactamase	ampC-type beta-lactamase	cephalosporin;penam	antibiotic inactivation
ARO_Name:FosA6	fosfomycin thiol transferase	fosfomycin	antibiotic inactivation
ARO_Name:LptD	ATP-binding cassette (ABC) antibiotic efflux pump	aminocoumarin antibiotic;carbapenem;peptide antibiotic;rifamycin antibiotic	antibiotic efflux
ARO_Name:eptB	pmr phosphoethanolamine transferase	peptide antibiotic	antibiotic target alteration
ARO_Name:ArnT	pmr phosphoethanolamine transferase	peptide antibiotic	antibiotic target alteration
ARO_Name:CRP	resistance-nodulation-cell division (RND) antibiotic efflux pump	fluoroquinolone antibiotic;macrolide antibiotic;penam	antibiotic efflux
ARO_Name:baeR	resistance-nodulation-cell division (RND) antibiotic efflux pump	aminocoumarin antibiotic;aminoglycoside antibiotic	antibiotic efflux
ARO_Name:OmpA	General Bacterial Porin with reduced permeability to beta-lactams	carbapenem;cephalosporin;cephamycin;monobactam;penam;penem	reduced permeability to antibiotic
ARO_Name:CTX-M-64	CTX-M beta-lactamase	cephalosporin	antibiotic inactivation
ARO_Name:SHV-64	SHV beta-lactamase	carbapenem;cephalosporin;penam	antibiotic inactivation
ARO_Name:aadA12	ANT(3'')	aminoglycoside antibiotic	antibiotic inactivation
ARO_Name:APH(3'')-Ib	APH(3'')	aminoglycoside antibiotic	antibiotic inactivation
ARO_Name:oqxB	resistance-nodulation-cell division (RND) antibiotic efflux pump	diaminopyrimidine antibiotic;fluoroquinolone antibiotic;glycylcycline;nitrofuran antibiotic;tetracycline antibiotic	antibiotic efflux
ARO_Name:aadA8b	ANT(3'')	aminoglycoside antibiotic	antibiotic inactivation
ARO_Name:CTX-M-66	CTX-M beta-lactamase	cephalosporin	antibiotic inactivation
ARO_Name:CTX-M-84	CTX-M beta-lactamase	cephalosporin	antibiotic inactivation
ARO_Name:CTX-M-5	CTX-M beta-lactamase	cephalosporin	antibiotic inactivation
ARO_Name:cpxA	resistance-nodulation-cell division (RND) antibiotic efflux pump	aminocoumarin antibiotic;aminoglycoside antibiotic	antibiotic efflux
ARO_Name:acrD	resistance-nodulation-cell division (RND) antibiotic efflux pump	aminoglycoside antibiotic	antibiotic efflux
ARO_Name:TEM-108	TEM beta-lactamase	cephalosporin;monobactam;penam;penem	antibiotic inactivation
ARO_Name:ramA	General Bacterial Porin with reduced permeability to beta-lactams;resistance-nodulation-cell division (RND) antibiotic efflux pump	carbapenem;cephalosporin;cephamycin;fluoroquinolone antibiotic;glycylcycline;monobactam;penam;penem;phenicol antibiotic;rifamycin antibiotic;tetracycline antibiotic;triclosan	antibiotic efflux;reduced permeability to antibiotic
ARO_Name:mdtC	resistance-nodulation-cell division (RND) antibiotic efflux pump	aminocoumarin antibiotic	antibiotic efflux
ARO_Name:evgS	major facilitator superfamily (MFS) antibiotic efflux pump;resistance-nodulation-cell division (RND) antibiotic efflux pump	fluoroquinolone antibiotic;macrolide antibiotic;penam;tetracycline antibiotic	antibiotic efflux
ARO_Name:bacA	undecaprenyl pyrophosphate related proteins	peptide antibiotic	antibiotic target alteration
ARO_Name:APH(6)-Id	APH(6)	aminoglycoside antibiotic	antibiotic inactivation
12
ARO_Name:H-NS	major facilitator superfamily (MFS) antibiotic efflux pump;resistance-nodulation-cell division (RND) antibiotic efflux pump	cephalosporin;cephamycin;fluoroquinolone antibiotic;macrolide antibiotic;penam;tetracycline antibiotic	antibiotic efflux
ARO_Name:marA	General Bacterial Porin with reduced permeability to beta-lactams;resistance-nodulation-cell division (RND) antibiotic efflux pump	carbapenem;cephalosporin;cephamycin;fluoroquinolone antibiotic;glycylcycline;monobactam;penam;penem;phenicol antibiotic;rifamycin antibiotic;tetracycline antibiotic;triclosan	antibiotic efflux;reduced permeability to antibiotic
ARO_Name:SHV-11	SHV beta-lactamase	carbapenem;cephalosporin;penam	antibiotic inactivation
ARO_Name:Klebsiella pneumoniae KpnF	major facilitator superfamily (MFS) antibiotic efflux pump	aminoglycoside antibiotic;cephalosporin;macrolide antibiotic;peptide antibiotic;rifamycin antibiotic;tetracycline antibiotic	antibiotic efflux
ARO_Name:Klebsiella pneumoniae KpnE	major facilitator superfamily (MFS) antibiotic efflux pump	aminoglycoside antibiotic;cephalosporin;macrolide antibiotic;peptide antibiotic;rifamycin antibiotic;tetracycline antibiotic	antibiotic efflux
ARO_Name:Klebsiella pneumoniae OmpK37	General Bacterial Porin with reduced permeability to beta-lactams	carbapenem;cephalosporin;cephamycin;monobactam;penam;penem	reduced permeability to antibiotic
ARO_Name:rsmA	resistance-nodulation-cell division (RND) antibiotic efflux pump	diaminopyrimidine antibiotic;fluoroquinolone antibiotic;phenicol antibiotic	antibiotic efflux
ARO_Name:Klebsiella pneumoniae KpnH	major facilitator superfamily (MFS) antibiotic efflux pump	aminoglycoside antibiotic;carbapenem;cephalosporin;fluoroquinolone antibiotic;macrolide antibiotic;penam;penem;peptide antibiotic	antibiotic efflux
ARO_Name:Klebsiella pneumoniae KpnG	major facilitator superfamily (MFS) antibiotic efflux pump	aminoglycoside antibiotic;carbapenem;cephalosporin;fluoroquinolone antibiotic;macrolide antibiotic;penam;penem;peptide antibiotic	antibiotic efflux
ARO_Name:emrR	major facilitator superfamily (MFS) antibiotic efflux pump	fluoroquinolone antibiotic	antibiotic efflux
ARO_Name:adeF	resistance-nodulation-cell division (RND) antibiotic efflux pump	fluoroquinolone antibiotic;tetracycline antibiotic;	antibiotic efflux
ARO_Name:oqxA	resistance-nodulation-cell division (RND) antibiotic efflux pump	diaminopyrimidine antibiotic;fluoroquinolone antibiotic;glycylcycline;nitrofuran antibiotic;tetracycline antibiotic	antibiotic efflux
ARO_Name:LptD	ATP-binding cassette (ABC) antibiotic efflux pump	aminocoumarin antibiotic;carbapenem;peptide antibiotic;rifamycin antibiotic	antibiotic efflux
ARO_Name:FosA6	fosfomycin thiol transferase	fosfomycin	antibiotic inactivation
ARO_Name:msbA	ATP-binding cassette (ABC) antibiotic efflux pump	nitroimidazole antibiotic	antibiotic efflux
ARO_Name:Klebsiella pneumoniae acrA	resistance-nodulation-cell division (RND) antibiotic efflux pump	cephalosporin;fluoroquinolone antibiotic;glycylcycline;penam;phenicol antibiotic;rifamycin antibiotic;tetracycline antibiotic;triclosan	antibiotic efflux
ARO_Name:Escherichia coli ampH beta-lactamase	ampC-type beta-lactamase	cephalosporin;penam	antibiotic inactivation
ARO_Name:eptB	pmr phosphoethanolamine transferase	peptide antibiotic	antibiotic target alteration
ARO_Name:CRP	resistance-nodulation-cell division (RND) antibiotic efflux pump	fluoroquinolone antibiotic;macrolide antibiotic;penam	antibiotic efflux
ARO_Name:ArnT	pmr phosphoethanolamine transferase	peptide antibiotic	antibiotic target alteration
ARO_Name:baeR	resistance-nodulation-cell division (RND) antibiotic efflux pump	aminocoumarin antibiotic;aminoglycoside antibiotic	antibiotic efflux
ARO_Name:sul1	sulfonamide resistant sul	sulfonamide antibiotic;sulfone antibiotic	antibiotic target replacement
ARO_Name:qacEdelta1	major facilitator superfamily (MFS) antibiotic efflux pump	acridine dye;disinfecting agents and intercalating dyes	antibiotic efflux
ARO_Name:dfrA1	trimethoprim resistant dihydrofolate reductase dfr	diaminopyrimidine antibiotic	antibiotic target replacement
ARO_Name:tet(A)	major facilitator superfamily (MFS) antibiotic efflux pump	tetracycline antibiotic	antibiotic efflux
ARO_Name:CTX-M-14	CTX-M beta-lactamase	cephalosporin	antibiotic inactivation
ARO_Name:QnrS1	quinolone resistance protein (qnr)	fluoroquinolone antibiotic	antibiotic target protection
ARO_Name:APH(3'')-Ib	APH(3'')	aminoglycoside antibiotic	antibiotic inactivation
ARO_Name:OmpA	General Bacterial Porin with reduced permeability to beta-lactams	carbapenem;cephalosporin;cephamycin;monobactam;penam;penem	reduced permeability to antibiotic
ARO_Name:aadA12	ANT(3'')	aminoglycoside antibiotic	antibiotic inactivation
ARO_Name:SHV-64	SHV beta-lactamase	carbapenem;cephalosporin;penam	antibiotic inactivation
ARO_Name:CTX-M-64	CTX-M beta-lactamase	cephalosporin	antibiotic inactivation
ARO_Name:oqxB	resistance-nodulation-cell division (RND) antibiotic efflux pump	diaminopyrimidine antibiotic;fluoroquinolone antibiotic;glycylcycline;nitrofuran antibiotic;tetracycline antibiotic	antibiotic efflux
ARO_Name:CTX-M-66	CTX-M beta-lactamase	cephalosporin	antibiotic inactivation
ARO_Name:CTX-M-5	CTX-M beta-lactamase	cephalosporin	antibiotic inactivation
ARO_Name:aadA8b	ANT(3'')	aminoglycoside antibiotic	antibiotic inactivation
ARO_Name:CTX-M-84	CTX-M beta-lactamase	cephalosporin	antibiotic inactivation
ARO_Name:cpxA	resistance-nodulation-cell division (RND) antibiotic efflux pump	aminocoumarin antibiotic;aminoglycoside antibiotic	antibiotic efflux
ARO_Name:acrD	resistance-nodulation-cell division (RND) antibiotic efflux pump	aminoglycoside antibiotic	antibiotic efflux
ARO_Name:TEM-108	TEM beta-lactamase	cephalosporin;monobactam;penam;penem	antibiotic inactivation
ARO_Name:ramA	General Bacterial Porin with reduced permeability to beta-lactams;resistance-nodulation-cell division (RND) antibiotic efflux pump	carbapenem;cephalosporin;cephamycin;fluoroquinolone antibiotic;glycylcycline;monobactam;penam;penem;phenicol antibiotic;rifamycin antibiotic;tetracycline antibiotic;triclosan	antibiotic efflux;reduced permeability to antibiotic
ARO_Name:mdtC	resistance-nodulation-cell division (RND) antibiotic efflux pump	aminocoumarin antibiotic	antibiotic efflux
ARO_Name:evgS	major facilitator superfamily (MFS) antibiotic efflux pump;resistance-nodulation-cell division (RND) antibiotic efflux pump	fluoroquinolone antibiotic;macrolide antibiotic;penam;tetracycline antibiotic	antibiotic efflux
ARO_Name:bacA	undecaprenyl pyrophosphate related proteins	peptide antibiotic	antibiotic target alteration
ARO_Name:APH(6)-Id	APH(6)	aminoglycoside antibiotic	antibiotic inactivation
ARO_Name:mdtB	resistance-nodulation-cell division (RND) antibiotic efflux pump	aminocoumarin antibiotic	antibiotic efflux
10
ARO_Name:Escherichia coli ampH beta-lactamase	ampC-type beta-lactamase	cephalosporin;penam	antibiotic inactivation
ARO_Name:Klebsiella pneumoniae acrA	resistance-nodulation-cell division (RND) antibiotic efflux pump	cephalosporin;fluoroquinolone antibiotic;glycylcycline;penam;phenicol antibiotic;rifamycin antibiotic;tetracycline antibiotic;triclosan	antibiotic efflux
ARO_Name:aadA8b	ANT(3'')	aminoglycoside antibiotic	antibiotic inactivation
ARO_Name:msbA	ATP-binding cassette (ABC) antibiotic efflux pump	nitroimidazole antibiotic	antibiotic efflux
ARO_Name:baeR	resistance-nodulation-cell division (RND) antibiotic efflux pump	aminocoumarin antibiotic;aminoglycoside antibiotic	antibiotic efflux
ARO_Name:CRP	resistance-nodulation-cell division (RND) antibiotic efflux pump	fluoroquinolone antibiotic;macrolide antibiotic;penam	antibiotic efflux
ARO_Name:ArnT	pmr phosphoethanolamine transferase	peptide antibiotic	antibiotic target alteration
ARO_Name:eptB	pmr phosphoethanolamine transferase	peptide antibiotic	antibiotic target alteration
ARO_Name:SHV-28	SHV beta-lactamase	carbapenem;cephalosporin;penam	antibiotic inactivation
ARO_Name:marA	General Bacterial Porin with reduced permeability to beta-lactams;resistance-nodulation-cell division (RND) antibiotic efflux pump	carbapenem;cephalosporin;cephamycin;fluoroquinolone antibiotic;glycylcycline;monobactam;penam;penem;phenicol antibiotic;rifamycin antibiotic;tetracycline antibiotic;triclosan	antibiotic efflux;reduced permeability to antibiotic
ARO_Name:CTX-M-66	CTX-M beta-lactamase	cephalosporin	antibiotic inactivation
ARO_Name:LptD	ATP-binding cassette (ABC) antibiotic efflux pump	aminocoumarin antibiotic;carbapenem;peptide antibiotic;rifamycin antibiotic	antibiotic efflux
ARO_Name:H-NS	major facilitator superfamily (MFS) antibiotic efflux pump;resistance-nodulation-cell division (RND) antibiotic efflux pump	cephalosporin;cephamycin;fluoroquinolone antibiotic;macrolide antibiotic;penam;tetracycline antibiotic	antibiotic efflux
ARO_Name:Klebsiella pneumoniae OmpK37	General Bacterial Porin with reduced permeability to beta-lactams	carbapenem;cephalosporin;cephamycin;monobactam;penam;penem	reduced permeability to antibiotic
ARO_Name:Klebsiella pneumoniae KpnE	major facilitator superfamily (MFS) antibiotic efflux pump	aminoglycoside antibiotic;cephalosporin;macrolide antibiotic;peptide antibiotic;rifamycin antibiotic;tetracycline antibiotic	antibiotic efflux
ARO_Name:Klebsiella pneumoniae KpnF	major facilitator superfamily (MFS) antibiotic efflux pump	aminoglycoside antibiotic;cephalosporin;macrolide antibiotic;peptide antibiotic;rifamycin antibiotic;tetracycline antibiotic	antibiotic efflux
ARO_Name:rsmA	resistance-nodulation-cell division (RND) antibiotic efflux pump	diaminopyrimidine antibiotic;fluoroquinolone antibiotic;phenicol antibiotic	antibiotic efflux
ARO_Name:Klebsiella pneumoniae KpnH	major facilitator superfamily (MFS) antibiotic efflux pump	aminoglycoside antibiotic;carbapenem;cephalosporin;fluoroquinolone antibiotic;macrolide antibiotic;penam;penem;peptide antibiotic	antibiotic efflux
ARO_Name:Klebsiella pneumoniae KpnG	major facilitator superfamily (MFS) antibiotic efflux pump	aminoglycoside antibiotic;carbapenem;cephalosporin;fluoroquinolone antibiotic;macrolide antibiotic;penam;penem;peptide antibiotic	antibiotic efflux
ARO_Name:emrR	major facilitator superfamily (MFS) antibiotic efflux pump	fluoroquinolone antibiotic	antibiotic efflux
ARO_Name:adeF	resistance-nodulation-cell division (RND) antibiotic efflux pump	fluoroquinolone antibiotic;tetracycline antibiotic;	antibiotic efflux
ARO_Name:oqxA	resistance-nodulation-cell division (RND) antibiotic efflux pump	diaminopyrimidine antibiotic;fluoroquinolone antibiotic;glycylcycline;nitrofuran antibiotic;tetracycline antibiotic	antibiotic efflux
ARO_Name:CTX-M-64	CTX-M beta-lactamase	cephalosporin	antibiotic inactivation
ARO_Name:FosA6	fosfomycin thiol transferase	fosfomycin	antibiotic inactivation
ARO_Name:floR	major facilitator superfamily (MFS) antibiotic efflux pump	phenicol antibiotic	antibiotic efflux
ARO_Name:CTX-M-55	CTX-M beta-lactamase	cephalosporin	antibiotic inactivation
ARO_Name:armA	16S rRNA methyltransferase (G1405)	aminoglycoside antibiotic	antibiotic target alteration
ARO_Name:msrE	ABC-F ATP-binding cassette ribosomal protection protein	lincosamide antibiotic;macrolide antibiotic;oxazolidinone antibiotic;phenicol antibiotic;pleuromutilin antibiotic;streptogramin antibiotic;tetracycline antibiotic	antibiotic target protection
ARO_Name:mphE	macrolide phosphotransferase (MPH)	macrolide antibiotic	antibiotic inactivation
ARO_Name:DHA-1	DHA beta-lactamase	cephalosporin;cephamycin	antibiotic inactivation
ARO_Name:QnrB4	quinolone resistance protein (qnr)	fluoroquinolone antibiotic	antibiotic target protection
ARO_Name:APH(4)-Ia	APH(4)	aminoglycoside antibiotic	antibiotic inactivation
ARO_Name:mef(B)	major facilitator superfamily (MFS) antibiotic efflux pump	macrolide antibiotic	antibiotic efflux
ARO_Name:sul3	sulfonamide resistant sul	sulfonamide antibiotic;sulfone antibiotic	antibiotic target replacement
ARO_Name:qacL	small multidrug resistance (SMR) antibiotic efflux pump	disinfecting agents and intercalating dyes	antibiotic efflux
ARO_Name:tet(D)	major facilitator superfamily (MFS) antibiotic efflux pump	tetracycline antibiotic	antibiotic efflux
ARO_Name:aadA16	ANT(3'')	aminoglycoside antibiotic	antibiotic inactivation
ARO_Name:dfrA27	trimethoprim resistant dihydrofolate reductase dfr	diaminopyrimidine antibiotic	antibiotic target replacement
ARO_Name:arr-3	rifampin ADP-ribosyltransferase (Arr)	rifamycin antibiotic	antibiotic inactivation
ARO_Name:QnrB2	quinolone resistance protein (qnr)	fluoroquinolone antibiotic	antibiotic target protection
ARO_Name:AAC(6')-Ib7	AAC(6')	aminoglycoside antibiotic	antibiotic inactivation
ARO_Name:APH(6)-Id	APH(6)	aminoglycoside antibiotic	antibiotic inactivation
ARO_Name:APH(3')-Ia	APH(3')	aminoglycoside antibiotic	antibiotic inactivation
ARO_Name:dfrA12	trimethoprim resistant dihydrofolate reductase dfr	diaminopyrimidine antibiotic	antibiotic target replacement
ARO_Name:CTX-M-27	CTX-M beta-lactamase	carbapenem;cephalosporin;penam	antibiotic inactivation
ARO_Name:sul1	sulfonamide resistant sul	sulfonamide antibiotic;sulfone antibiotic	antibiotic target replacement
ARO_Name:TEM-210	TEM beta-lactamase	cephalosporin;monobactam;penam;penem	antibiotic inactivation
ARO_Name:OmpA	General Bacterial Porin with reduced permeability to beta-lactams	carbapenem;cephalosporin;cephamycin;monobactam;penam;penem	reduced permeability to antibiotic
ARO_Name:APH(3'')-Ib	APH(3'')	aminoglycoside antibiotic	antibiotic inactivation
ARO_Name:SHV-11	SHV beta-lactamase	carbapenem;cephalosporin;penam	antibiotic inactivation
ARO_Name:SHV-64	SHV beta-lactamase	carbapenem;cephalosporin;penam	antibiotic inactivation
ARO_Name:AAC(6')-Ib-cr1	AAC(6')-Ib-cr	aminoglycoside antibiotic;fluoroquinolone antibiotic	antibiotic inactivation
ARO_Name:CTX-M-84	CTX-M beta-lactamase	cephalosporin	antibiotic inactivation
ARO_Name:oqxB	resistance-nodulation-cell division (RND) antibiotic efflux pump	diaminopyrimidine antibiotic;fluoroquinolone antibiotic;glycylcycline;nitrofuran antibiotic;tetracycline antibiotic	antibiotic efflux
ARO_Name:aadA12	ANT(3'')	aminoglycoside antibiotic	antibiotic inactivation
ARO_Name:CTX-M-5	CTX-M beta-lactamase	cephalosporin	antibiotic inactivation
ARO_Name:cpxA	resistance-nodulation-cell division (RND) antibiotic efflux pump	aminocoumarin antibiotic;aminoglycoside antibiotic	antibiotic efflux
ARO_Name:acrD	resistance-nodulation-cell division (RND) antibiotic efflux pump	aminoglycoside antibiotic	antibiotic efflux
ARO_Name:TEM-108	TEM beta-lactamase	cephalosporin;monobactam;penam;penem	antibiotic inactivation
ARO_Name:ramA	General Bacterial Porin with reduced permeability to beta-lactams;resistance-nodulation-cell division (RND) antibiotic efflux pump	carbapenem;cephalosporin;cephamycin;fluoroquinolone antibiotic;glycylcycline;monobactam;penam;penem;phenicol antibiotic;rifamycin antibiotic;tetracycline antibiotic;triclosan	antibiotic efflux;reduced permeability to antibiotic
ARO_Name:mdtC	resistance-nodulation-cell division (RND) antibiotic efflux pump	aminocoumarin antibiotic	antibiotic efflux
ARO_Name:evgS	major facilitator superfamily (MFS) antibiotic efflux pump;resistance-nodulation-cell division (RND) antibiotic efflux pump	fluoroquinolone antibiotic;macrolide antibiotic;penam;tetracycline antibiotic	antibiotic efflux
ARO_Name:bacA	undecaprenyl pyrophosphate related proteins	peptide antibiotic	antibiotic target alteration
ARO_Name:mdtB	resistance-nodulation-cell division (RND) antibiotic efflux pump	aminocoumarin antibiotic	antibiotic efflux
9
ARO_Name:msbA	ATP-binding cassette (ABC) antibiotic efflux pump	nitroimidazole antibiotic	antibiotic efflux
ARO_Name:Klebsiella pneumoniae acrA	resistance-nodulation-cell division (RND) antibiotic efflux pump	cephalosporin;fluoroquinolone antibiotic;glycylcycline;penam;phenicol antibiotic;rifamycin antibiotic;tetracycline antibiotic;triclosan	antibiotic efflux
ARO_Name:Escherichia coli ampH beta-lactamase	ampC-type beta-lactamase	cephalosporin;penam	antibiotic inactivation
ARO_Name:H-NS	major facilitator superfamily (MFS) antibiotic efflux pump;resistance-nodulation-cell division (RND) antibiotic efflux pump	cephalosporin;cephamycin;fluoroquinolone antibiotic;macrolide antibiotic;penam;tetracycline antibiotic	antibiotic efflux
ARO_Name:marA	General Bacterial Porin with reduced permeability to beta-lactams;resistance-nodulation-cell division (RND) antibiotic efflux pump	carbapenem;cephalosporin;cephamycin;fluoroquinolone antibiotic;glycylcycline;monobactam;penam;penem;phenicol antibiotic;rifamycin antibiotic;tetracycline antibiotic;triclosan	antibiotic efflux;reduced permeability to antibiotic
ARO_Name:adeF	resistance-nodulation-cell division (RND) antibiotic efflux pump	fluoroquinolone antibiotic;tetracycline antibiotic;	antibiotic efflux
ARO_Name:baeR	resistance-nodulation-cell division (RND) antibiotic efflux pump	aminocoumarin antibiotic;aminoglycoside antibiotic	antibiotic efflux
ARO_Name:SHV-11	SHV beta-lactamase	carbapenem;cephalosporin;penam	antibiotic inactivation
ARO_Name:eptB	pmr phosphoethanolamine transferase	peptide antibiotic	antibiotic target alteration
ARO_Name:ArnT	pmr phosphoethanolamine transferase	peptide antibiotic	antibiotic target alteration
ARO_Name:CRP	resistance-nodulation-cell division (RND) antibiotic efflux pump	fluoroquinolone antibiotic;macrolide antibiotic;penam	antibiotic efflux
ARO_Name:rsmA	resistance-nodulation-cell division (RND) antibiotic efflux pump	diaminopyrimidine antibiotic;fluoroquinolone antibiotic;phenicol antibiotic	antibiotic efflux
ARO_Name:Klebsiella pneumoniae KpnH	major facilitator superfamily (MFS) antibiotic efflux pump	aminoglycoside antibiotic;carbapenem;cephalosporin;fluoroquinolone antibiotic;macrolide antibiotic;penam;penem;peptide antibiotic	antibiotic efflux
ARO_Name:Klebsiella pneumoniae KpnG	major facilitator superfamily (MFS) antibiotic efflux pump	aminoglycoside antibiotic;carbapenem;cephalosporin;fluoroquinolone antibiotic;macrolide antibiotic;penam;penem;peptide antibiotic	antibiotic efflux
ARO_Name:emrR	major facilitator superfamily (MFS) antibiotic efflux pump	fluoroquinolone antibiotic	antibiotic efflux
ARO_Name:oqxA	resistance-nodulation-cell division (RND) antibiotic efflux pump	diaminopyrimidine antibiotic;fluoroquinolone antibiotic;glycylcycline;nitrofuran antibiotic;tetracycline antibiotic	antibiotic efflux
ARO_Name:Klebsiella pneumoniae KpnF	major facilitator superfamily (MFS) antibiotic efflux pump	aminoglycoside antibiotic;cephalosporin;macrolide antibiotic;peptide antibiotic;rifamycin antibiotic;tetracycline antibiotic	antibiotic efflux
ARO_Name:Klebsiella pneumoniae KpnE	major facilitator superfamily (MFS) antibiotic efflux pump	aminoglycoside antibiotic;cephalosporin;macrolide antibiotic;peptide antibiotic;rifamycin antibiotic;tetracycline antibiotic	antibiotic efflux
ARO_Name:Klebsiella pneumoniae OmpK37	General Bacterial Porin with reduced permeability to beta-lactams	carbapenem;cephalosporin;cephamycin;monobactam;penam;penem	reduced permeability to antibiotic
ARO_Name:LptD	ATP-binding cassette (ABC) antibiotic efflux pump	aminocoumarin antibiotic;carbapenem;peptide antibiotic;rifamycin antibiotic	antibiotic efflux
ARO_Name:FosA5	fosfomycin thiol transferase	fosfomycin	antibiotic inactivation
ARO_Name:APH(3'')-Ib	APH(3'')	aminoglycoside antibiotic	antibiotic inactivation
ARO_Name:sul1	sulfonamide resistant sul	sulfonamide antibiotic;sulfone antibiotic	antibiotic target replacement
ARO_Name:qacEdelta1	major facilitator superfamily (MFS) antibiotic efflux pump	acridine dye;disinfecting agents and intercalating dyes	antibiotic efflux
ARO_Name:QnrB6	quinolone resistance protein (qnr)	fluoroquinolone antibiotic	antibiotic target protection
ARO_Name:tet(D)	major facilitator superfamily (MFS) antibiotic efflux pump	tetracycline antibiotic	antibiotic efflux
ARO_Name:floR	major facilitator superfamily (MFS) antibiotic efflux pump	phenicol antibiotic	antibiotic efflux
ARO_Name:aadA16	ANT(3'')	aminoglycoside antibiotic	antibiotic inactivation
ARO_Name:dfrA27	trimethoprim resistant dihydrofolate reductase dfr	diaminopyrimidine antibiotic	antibiotic target replacement
ARO_Name:arr-3	rifampin ADP-ribosyltransferase (Arr)	rifamycin antibiotic	antibiotic inactivation
ARO_Name:AAC(6')-Ib-cr1	AAC(6')-Ib-cr	aminoglycoside antibiotic;fluoroquinolone antibiotic	antibiotic inactivation
ARO_Name:TEM-210	TEM beta-lactamase	cephalosporin;monobactam;penam;penem	antibiotic inactivation
ARO_Name:AAC(3)-IIa	AAC(3)	aminoglycoside antibiotic	antibiotic inactivation
ARO_Name:OmpA	General Bacterial Porin with reduced permeability to beta-lactams	carbapenem;cephalosporin;cephamycin;monobactam;penam;penem	reduced permeability to antibiotic
ARO_Name:CTX-M-64	CTX-M beta-lactamase	cephalosporin	antibiotic inactivation
ARO_Name:SHV-64	SHV beta-lactamase	carbapenem;cephalosporin;penam	antibiotic inactivation
ARO_Name:oqxB	resistance-nodulation-cell division (RND) antibiotic efflux pump	diaminopyrimidine antibiotic;fluoroquinolone antibiotic;glycylcycline;nitrofuran antibiotic;tetracycline antibiotic	antibiotic efflux
ARO_Name:CTX-M-66	CTX-M beta-lactamase	cephalosporin	antibiotic inactivation
ARO_Name:CTX-M-5	CTX-M beta-lactamase	cephalosporin	antibiotic inactivation
ARO_Name:aadA12	ANT(3'')	aminoglycoside antibiotic	antibiotic inactivation
ARO_Name:CTX-M-84	CTX-M beta-lactamase	cephalosporin	antibiotic inactivation
ARO_Name:cpxA	resistance-nodulation-cell division (RND) antibiotic efflux pump	aminocoumarin antibiotic;aminoglycoside antibiotic	antibiotic efflux
ARO_Name:acrD	resistance-nodulation-cell division (RND) antibiotic efflux pump	aminoglycoside antibiotic	antibiotic efflux
ARO_Name:TEM-108	TEM beta-lactamase	cephalosporin;monobactam;penam;penem	antibiotic inactivation
ARO_Name:ramA	General Bacterial Porin with reduced permeability to beta-lactams;resistance-nodulation-cell division (RND) antibiotic efflux pump	carbapenem;cephalosporin;cephamycin;fluoroquinolone antibiotic;glycylcycline;monobactam;penam;penem;phenicol antibiotic;rifamycin antibiotic;tetracycline antibiotic;triclosan	antibiotic efflux;reduced permeability to antibiotic
ARO_Name:mdtC	resistance-nodulation-cell division (RND) antibiotic efflux pump	aminocoumarin antibiotic	antibiotic efflux
ARO_Name:aadA8b	ANT(3'')	aminoglycoside antibiotic	antibiotic inactivation
ARO_Name:evgS	major facilitator superfamily (MFS) antibiotic efflux pump;resistance-nodulation-cell division (RND) antibiotic efflux pump	fluoroquinolone antibiotic;macrolide antibiotic;penam;tetracycline antibiotic	antibiotic efflux
ARO_Name:bacA	undecaprenyl pyrophosphate related proteins	peptide antibiotic	antibiotic target alteration
ARO_Name:APH(6)-Id	APH(6)	aminoglycoside antibiotic	antibiotic inactivation
8
ARO_Name:H-NS	major facilitator superfamily (MFS) antibiotic efflux pump;resistance-nodulation-cell division (RND) antibiotic efflux pump	cephalosporin;cephamycin;fluoroquinolone antibiotic;macrolide antibiotic;penam;tetracycline antibiotic	antibiotic efflux
ARO_Name:marA	General Bacterial Porin with reduced permeability to beta-lactams;resistance-nodulation-cell division (RND) antibiotic efflux pump	carbapenem;cephalosporin;cephamycin;fluoroquinolone antibiotic;glycylcycline;monobactam;penam;penem;phenicol antibiotic;rifamycin antibiotic;tetracycline antibiotic;triclosan	antibiotic efflux;reduced permeability to antibiotic
ARO_Name:SHV-11	SHV beta-lactamase	carbapenem;cephalosporin;penam	antibiotic inactivation
ARO_Name:Klebsiella pneumoniae KpnF	major facilitator superfamily (MFS) antibiotic efflux pump	aminoglycoside antibiotic;cephalosporin;macrolide antibiotic;peptide antibiotic;rifamycin antibiotic;tetracycline antibiotic	antibiotic efflux
ARO_Name:Klebsiella pneumoniae KpnE	major facilitator superfamily (MFS) antibiotic efflux pump	aminoglycoside antibiotic;cephalosporin;macrolide antibiotic;peptide antibiotic;rifamycin antibiotic;tetracycline antibiotic	antibiotic efflux
ARO_Name:Klebsiella pneumoniae OmpK37	General Bacterial Porin with reduced permeability to beta-lactams	carbapenem;cephalosporin;cephamycin;monobactam;penam;penem	reduced permeability to antibiotic
ARO_Name:msbA	ATP-binding cassette (ABC) antibiotic efflux pump	nitroimidazole antibiotic	antibiotic efflux
ARO_Name:Klebsiella pneumoniae acrA	resistance-nodulation-cell division (RND) antibiotic efflux pump	cephalosporin;fluoroquinolone antibiotic;glycylcycline;penam;phenicol antibiotic;rifamycin antibiotic;tetracycline antibiotic;triclosan	antibiotic efflux
ARO_Name:Escherichia coli ampH beta-lactamase	ampC-type beta-lactamase	cephalosporin;penam	antibiotic inactivation
ARO_Name:eptB	pmr phosphoethanolamine transferase	peptide antibiotic	antibiotic target alteration
ARO_Name:ArnT	pmr phosphoethanolamine transferase	peptide antibiotic	antibiotic target alteration
ARO_Name:CRP	resistance-nodulation-cell division (RND) antibiotic efflux pump	fluoroquinolone antibiotic;macrolide antibiotic;penam	antibiotic efflux
ARO_Name:adeF	resistance-nodulation-cell division (RND) antibiotic efflux pump	fluoroquinolone antibiotic;tetracycline antibiotic;	antibiotic efflux
ARO_Name:oqxA	resistance-nodulation-cell division (RND) antibiotic efflux pump	diaminopyrimidine antibiotic;fluoroquinolone antibiotic;glycylcycline;nitrofuran antibiotic;tetracycline antibiotic	antibiotic efflux
ARO_Name:emrR	major facilitator superfamily (MFS) antibiotic efflux pump	fluoroquinolone antibiotic	antibiotic efflux
ARO_Name:Klebsiella pneumoniae KpnG	major facilitator superfamily (MFS) antibiotic efflux pump	aminoglycoside antibiotic;carbapenem;cephalosporin;fluoroquinolone antibiotic;macrolide antibiotic;penam;penem;peptide antibiotic	antibiotic efflux
ARO_Name:Klebsiella pneumoniae KpnH	major facilitator superfamily (MFS) antibiotic efflux pump	aminoglycoside antibiotic;carbapenem;cephalosporin;fluoroquinolone antibiotic;macrolide antibiotic;penam;penem;peptide antibiotic	antibiotic efflux
ARO_Name:rsmA	resistance-nodulation-cell division (RND) antibiotic efflux pump	diaminopyrimidine antibiotic;fluoroquinolone antibiotic;phenicol antibiotic	antibiotic efflux
ARO_Name:LptD	ATP-binding cassette (ABC) antibiotic efflux pump	aminocoumarin antibiotic;carbapenem;peptide antibiotic;rifamycin antibiotic	antibiotic efflux
ARO_Name:FosA5	fosfomycin thiol transferase	fosfomycin	antibiotic inactivation
ARO_Name:baeR	resistance-nodulation-cell division (RND) antibiotic efflux pump	aminocoumarin antibiotic;aminoglycoside antibiotic	antibiotic efflux
ARO_Name:APH(3'')-Ib	APH(3'')	aminoglycoside antibiotic	antibiotic inactivation
ARO_Name:aadA8b	ANT(3'')	aminoglycoside antibiotic	antibiotic inactivation
ARO_Name:tet(A)	major facilitator superfamily (MFS) antibiotic efflux pump	tetracycline antibiotic	antibiotic efflux
ARO_Name:floR	major facilitator superfamily (MFS) antibiotic efflux pump	phenicol antibiotic	antibiotic efflux
ARO_Name:TEM-1	TEM beta-lactamase	cephalosporin;monobactam;penam;penem	antibiotic inactivation
ARO_Name:CTX-M-3	CTX-M beta-lactamase	cephalosporin;cephamycin;penam	antibiotic inactivation
ARO_Name:sul1	sulfonamide resistant sul	sulfonamide antibiotic;sulfone antibiotic	antibiotic target replacement
ARO_Name:QnrB2	quinolone resistance protein (qnr)	fluoroquinolone antibiotic	antibiotic target protection
ARO_Name:mphA	macrolide phosphotransferase (MPH)	macrolide antibiotic	antibiotic inactivation
ARO_Name:AAC(6')-Ib-cr1	AAC(6')-Ib-cr	aminoglycoside antibiotic;fluoroquinolone antibiotic	antibiotic inactivation
ARO_Name:arr-3	rifampin ADP-ribosyltransferase (Arr)	rifamycin antibiotic	antibiotic inactivation
ARO_Name:dfrA27	trimethoprim resistant dihydrofolate reductase dfr	diaminopyrimidine antibiotic	antibiotic target replacement
ARO_Name:aadA16	ANT(3'')	aminoglycoside antibiotic	antibiotic inactivation
ARO_Name:QnrS1	quinolone resistance protein (qnr)	fluoroquinolone antibiotic	antibiotic target protection
ARO_Name:TEM-210	TEM beta-lactamase	cephalosporin;monobactam;penam;penem	antibiotic inactivation
ARO_Name:OmpA	General Bacterial Porin with reduced permeability to beta-lactams	carbapenem;cephalosporin;cephamycin;monobactam;penam;penem	reduced permeability to antibiotic
ARO_Name:CTX-M-64	CTX-M beta-lactamase	cephalosporin	antibiotic inactivation
ARO_Name:SHV-64	SHV beta-lactamase	carbapenem;cephalosporin;penam	antibiotic inactivation
ARO_Name:oqxB	resistance-nodulation-cell division (RND) antibiotic efflux pump	diaminopyrimidine antibiotic;fluoroquinolone antibiotic;glycylcycline;nitrofuran antibiotic;tetracycline antibiotic	antibiotic efflux
ARO_Name:CTX-M-66	CTX-M beta-lactamase	cephalosporin	antibiotic inactivation
ARO_Name:aadA12	ANT(3'')	aminoglycoside antibiotic	antibiotic inactivation
ARO_Name:CTX-M-5	CTX-M beta-lactamase	cephalosporin	antibiotic inactivation
ARO_Name:CTX-M-84	CTX-M beta-lactamase	cephalosporin	antibiotic inactivation
ARO_Name:cpxA	resistance-nodulation-cell division (RND) antibiotic efflux pump	aminocoumarin antibiotic;aminoglycoside antibiotic	antibiotic efflux
ARO_Name:acrD	resistance-nodulation-cell division (RND) antibiotic efflux pump	aminoglycoside antibiotic	antibiotic efflux
ARO_Name:TEM-108	TEM beta-lactamase	cephalosporin;monobactam;penam;penem	antibiotic inactivation
ARO_Name:ramA	General Bacterial Porin with reduced permeability to beta-lactams;resistance-nodulation-cell division (RND) antibiotic efflux pump	carbapenem;cephalosporin;cephamycin;fluoroquinolone antibiotic;glycylcycline;monobactam;penam;penem;phenicol antibiotic;rifamycin antibiotic;tetracycline antibiotic;triclosan	antibiotic efflux;reduced permeability to antibiotic
ARO_Name:mdtC	resistance-nodulation-cell division (RND) antibiotic efflux pump	aminocoumarin antibiotic	antibiotic efflux
ARO_Name:evgS	major facilitator superfamily (MFS) antibiotic efflux pump;resistance-nodulation-cell division (RND) antibiotic efflux pump	fluoroquinolone antibiotic;macrolide antibiotic;penam;tetracycline antibiotic	antibiotic efflux
ARO_Name:mdtB	resistance-nodulation-cell division (RND) antibiotic efflux pump	aminocoumarin antibiotic	antibiotic efflux
ARO_Name:bacA	undecaprenyl pyrophosphate related proteins	peptide antibiotic	antibiotic target alteration
ARO_Name:APH(6)-Id	APH(6)	aminoglycoside antibiotic	antibiotic inactivation
7
ARO_Name:Klebsiella pneumoniae OmpK37	General Bacterial Porin with reduced permeability to beta-lactams	carbapenem;cephalosporin;cephamycin;monobactam;penam;penem	reduced permeability to antibiotic
ARO_Name:Klebsiella pneumoniae KpnE	major facilitator superfamily (MFS) antibiotic efflux pump	aminoglycoside antibiotic;cephalosporin;macrolide antibiotic;peptide antibiotic;rifamycin antibiotic;tetracycline antibiotic	antibiotic efflux
ARO_Name:Klebsiella pneumoniae KpnF	major facilitator superfamily (MFS) antibiotic efflux pump	aminoglycoside antibiotic;cephalosporin;macrolide antibiotic;peptide antibiotic;rifamycin antibiotic;tetracycline antibiotic	antibiotic efflux
ARO_Name:SHV-11	SHV beta-lactamase	carbapenem;cephalosporin;penam	antibiotic inactivation
ARO_Name:marA	General Bacterial Porin with reduced permeability to beta-lactams;resistance-nodulation-cell division (RND) antibiotic efflux pump	carbapenem;cephalosporin;cephamycin;fluoroquinolone antibiotic;glycylcycline;monobactam;penam;penem;phenicol antibiotic;rifamycin antibiotic;tetracycline antibiotic;triclosan	antibiotic efflux;reduced permeability to antibiotic
ARO_Name:H-NS	major facilitator superfamily (MFS) antibiotic efflux pump;resistance-nodulation-cell division (RND) antibiotic efflux pump	cephalosporin;cephamycin;fluoroquinolone antibiotic;macrolide antibiotic;penam;tetracycline antibiotic	antibiotic efflux
ARO_Name:msbA	ATP-binding cassette (ABC) antibiotic efflux pump	nitroimidazole antibiotic	antibiotic efflux
ARO_Name:rsmA	resistance-nodulation-cell division (RND) antibiotic efflux pump	diaminopyrimidine antibiotic;fluoroquinolone antibiotic;phenicol antibiotic	antibiotic efflux
ARO_Name:Klebsiella pneumoniae KpnH	major facilitator superfamily (MFS) antibiotic efflux pump	aminoglycoside antibiotic;carbapenem;cephalosporin;fluoroquinolone antibiotic;macrolide antibiotic;penam;penem;peptide antibiotic	antibiotic efflux
ARO_Name:Klebsiella pneumoniae KpnG	major facilitator superfamily (MFS) antibiotic efflux pump	aminoglycoside antibiotic;carbapenem;cephalosporin;fluoroquinolone antibiotic;macrolide antibiotic;penam;penem;peptide antibiotic	antibiotic efflux
ARO_Name:emrR	major facilitator superfamily (MFS) antibiotic efflux pump	fluoroquinolone antibiotic	antibiotic efflux
ARO_Name:adeF	resistance-nodulation-cell division (RND) antibiotic efflux pump	fluoroquinolone antibiotic;tetracycline antibiotic;	antibiotic efflux
ARO_Name:oqxA	resistance-nodulation-cell division (RND) antibiotic efflux pump	diaminopyrimidine antibiotic;fluoroquinolone antibiotic;glycylcycline;nitrofuran antibiotic;tetracycline antibiotic	antibiotic efflux
ARO_Name:Klebsiella pneumoniae acrA	resistance-nodulation-cell division (RND) antibiotic efflux pump	cephalosporin;fluoroquinolone antibiotic;glycylcycline;penam;phenicol antibiotic;rifamycin antibiotic;tetracycline antibiotic;triclosan	antibiotic efflux
ARO_Name:Escherichia coli ampH beta-lactamase	ampC-type beta-lactamase	cephalosporin;penam	antibiotic inactivation
ARO_Name:baeR	resistance-nodulation-cell division (RND) antibiotic efflux pump	aminocoumarin antibiotic;aminoglycoside antibiotic	antibiotic efflux
ARO_Name:FosA6	fosfomycin thiol transferase	fosfomycin	antibiotic inactivation
ARO_Name:LptD	ATP-binding cassette (ABC) antibiotic efflux pump	aminocoumarin antibiotic;carbapenem;peptide antibiotic;rifamycin antibiotic	antibiotic efflux
ARO_Name:eptB	pmr phosphoethanolamine transferase	peptide antibiotic	antibiotic target alteration
ARO_Name:ArnT	pmr phosphoethanolamine transferase	peptide antibiotic	antibiotic target alteration
ARO_Name:CRP	resistance-nodulation-cell division (RND) antibiotic efflux pump	fluoroquinolone antibiotic;macrolide antibiotic;penam	antibiotic efflux
ARO_Name:sul1	sulfonamide resistant sul	sulfonamide antibiotic;sulfone antibiotic	antibiotic target replacement
ARO_Name:QnrB2	quinolone resistance protein (qnr)	fluoroquinolone antibiotic	antibiotic target protection
ARO_Name:mphA	macrolide phosphotransferase (MPH)	macrolide antibiotic	antibiotic inactivation
ARO_Name:tet(A)	major facilitator superfamily (MFS) antibiotic efflux pump	tetracycline antibiotic	antibiotic efflux
ARO_Name:floR	major facilitator superfamily (MFS) antibiotic efflux pump	phenicol antibiotic	antibiotic efflux
ARO_Name:AAC(6')-Ib-cr1	AAC(6')-Ib-cr	aminoglycoside antibiotic;fluoroquinolone antibiotic	antibiotic inactivation
ARO_Name:arr-3	rifampin ADP-ribosyltransferase (Arr)	rifamycin antibiotic	antibiotic inactivation
ARO_Name:dfrA27	trimethoprim resistant dihydrofolate reductase dfr	diaminopyrimidine antibiotic	antibiotic target replacement
ARO_Name:aadA16	ANT(3'')	aminoglycoside antibiotic	antibiotic inactivation
ARO_Name:CTX-M-24	CTX-M beta-lactamase	cephalosporin	antibiotic inactivation
ARO_Name:TEM-210	TEM beta-lactamase	cephalosporin;monobactam;penam;penem	antibiotic inactivation
ARO_Name:OmpA	General Bacterial Porin with reduced permeability to beta-lactams	carbapenem;cephalosporin;cephamycin;monobactam;penam;penem	reduced permeability to antibiotic
ARO_Name:CTX-M-64	CTX-M beta-lactamase	cephalosporin	antibiotic inactivation
ARO_Name:SHV-64	SHV beta-lactamase	carbapenem;cephalosporin;penam	antibiotic inactivation
ARO_Name:aadA12	ANT(3'')	aminoglycoside antibiotic	antibiotic inactivation
ARO_Name:APH(3'')-Ib	APH(3'')	aminoglycoside antibiotic	antibiotic inactivation
ARO_Name:oqxB	resistance-nodulation-cell division (RND) antibiotic efflux pump	diaminopyrimidine antibiotic;fluoroquinolone antibiotic;glycylcycline;nitrofuran antibiotic;tetracycline antibiotic	antibiotic efflux
ARO_Name:aadA8b	ANT(3'')	aminoglycoside antibiotic	antibiotic inactivation
ARO_Name:CTX-M-66	CTX-M beta-lactamase	cephalosporin	antibiotic inactivation
ARO_Name:CTX-M-84	CTX-M beta-lactamase	cephalosporin	antibiotic inactivation
ARO_Name:CTX-M-5	CTX-M beta-lactamase	cephalosporin	antibiotic inactivation
ARO_Name:cpxA	resistance-nodulation-cell division (RND) antibiotic efflux pump	aminocoumarin antibiotic;aminoglycoside antibiotic	antibiotic efflux
ARO_Name:acrD	resistance-nodulation-cell division (RND) antibiotic efflux pump	aminoglycoside antibiotic	antibiotic efflux
ARO_Name:TEM-108	TEM beta-lactamase	cephalosporin;monobactam;penam;penem	antibiotic inactivation
ARO_Name:ramA	General Bacterial Porin with reduced permeability to beta-lactams;resistance-nodulation-cell division (RND) antibiotic efflux pump	carbapenem;cephalosporin;cephamycin;fluoroquinolone antibiotic;glycylcycline;monobactam;penam;penem;phenicol antibiotic;rifamycin antibiotic;tetracycline antibiotic;triclosan	antibiotic efflux;reduced permeability to antibiotic
ARO_Name:mdtC	resistance-nodulation-cell division (RND) antibiotic efflux pump	aminocoumarin antibiotic	antibiotic efflux
ARO_Name:evgS	major facilitator superfamily (MFS) antibiotic efflux pump;resistance-nodulation-cell division (RND) antibiotic efflux pump	fluoroquinolone antibiotic;macrolide antibiotic;penam;tetracycline antibiotic	antibiotic efflux
ARO_Name:bacA	undecaprenyl pyrophosphate related proteins	peptide antibiotic	antibiotic target alteration
ARO_Name:APH(6)-Id	APH(6)	aminoglycoside antibiotic	antibiotic inactivation
6
ARO_Name:Klebsiella pneumoniae OmpK37	General Bacterial Porin with reduced permeability to beta-lactams	carbapenem;cephalosporin;cephamycin;monobactam;penam;penem	reduced permeability to antibiotic
ARO_Name:Klebsiella pneumoniae KpnE	major facilitator superfamily (MFS) antibiotic efflux pump	aminoglycoside antibiotic;cephalosporin;macrolide antibiotic;peptide antibiotic;rifamycin antibiotic;tetracycline antibiotic	antibiotic efflux
ARO_Name:Klebsiella pneumoniae KpnF	major facilitator superfamily (MFS) antibiotic efflux pump	aminoglycoside antibiotic;cephalosporin;macrolide antibiotic;peptide antibiotic;rifamycin antibiotic;tetracycline antibiotic	antibiotic efflux
ARO_Name:marA	General Bacterial Porin with reduced permeability to beta-lactams;resistance-nodulation-cell division (RND) antibiotic efflux pump	carbapenem;cephalosporin;cephamycin;fluoroquinolone antibiotic;glycylcycline;monobactam;penam;penem;phenicol antibiotic;rifamycin antibiotic;tetracycline antibiotic;triclosan	antibiotic efflux;reduced permeability to antibiotic
ARO_Name:H-NS	major facilitator superfamily (MFS) antibiotic efflux pump;resistance-nodulation-cell division (RND) antibiotic efflux pump	cephalosporin;cephamycin;fluoroquinolone antibiotic;macrolide antibiotic;penam;tetracycline antibiotic	antibiotic efflux
ARO_Name:eptB	pmr phosphoethanolamine transferase	peptide antibiotic	antibiotic target alteration
ARO_Name:ArnT	pmr phosphoethanolamine transferase	peptide antibiotic	antibiotic target alteration
ARO_Name:CRP	resistance-nodulation-cell division (RND) antibiotic efflux pump	fluoroquinolone antibiotic;macrolide antibiotic;penam	antibiotic efflux
ARO_Name:oqxA	resistance-nodulation-cell division (RND) antibiotic efflux pump	diaminopyrimidine antibiotic;fluoroquinolone antibiotic;glycylcycline;nitrofuran antibiotic;tetracycline antibiotic	antibiotic efflux
ARO_Name:adeF	resistance-nodulation-cell division (RND) antibiotic efflux pump	fluoroquinolone antibiotic;tetracycline antibiotic;	antibiotic efflux
ARO_Name:emrR	major facilitator superfamily (MFS) antibiotic efflux pump	fluoroquinolone antibiotic	antibiotic efflux
ARO_Name:Klebsiella pneumoniae KpnG	major facilitator superfamily (MFS) antibiotic efflux pump	aminoglycoside antibiotic;carbapenem;cephalosporin;fluoroquinolone antibiotic;macrolide antibiotic;penam;penem;peptide antibiotic	antibiotic efflux
ARO_Name:Klebsiella pneumoniae KpnH	major facilitator superfamily (MFS) antibiotic efflux pump	aminoglycoside antibiotic;carbapenem;cephalosporin;fluoroquinolone antibiotic;macrolide antibiotic;penam;penem;peptide antibiotic	antibiotic efflux
ARO_Name:rsmA	resistance-nodulation-cell division (RND) antibiotic efflux pump	diaminopyrimidine antibiotic;fluoroquinolone antibiotic;phenicol antibiotic	antibiotic efflux
ARO_Name:msbA	ATP-binding cassette (ABC) antibiotic efflux pump	nitroimidazole antibiotic	antibiotic efflux
ARO_Name:SHV-11	SHV beta-lactamase	carbapenem;cephalosporin;penam	antibiotic inactivation
ARO_Name:Escherichia coli ampH beta-lactamase	ampC-type beta-lactamase	cephalosporin;penam	antibiotic inactivation
ARO_Name:Klebsiella pneumoniae acrA	resistance-nodulation-cell division (RND) antibiotic efflux pump	cephalosporin;fluoroquinolone antibiotic;glycylcycline;penam;phenicol antibiotic;rifamycin antibiotic;tetracycline antibiotic;triclosan	antibiotic efflux
ARO_Name:LptD	ATP-binding cassette (ABC) antibiotic efflux pump	aminocoumarin antibiotic;carbapenem;peptide antibiotic;rifamycin antibiotic	antibiotic efflux
ARO_Name:FosA6	fosfomycin thiol transferase	fosfomycin	antibiotic inactivation
ARO_Name:baeR	resistance-nodulation-cell division (RND) antibiotic efflux pump	aminocoumarin antibiotic;aminoglycoside antibiotic	antibiotic efflux
ARO_Name:TEM-214	TEM beta-lactamase	cephalosporin;monobactam;penam;penem	antibiotic inactivation
ARO_Name:CTX-M-64	CTX-M beta-lactamase	cephalosporin	antibiotic inactivation
ARO_Name:SHV-1	SHV beta-lactamase	carbapenem;cephalosporin;penam	antibiotic inactivation
ARO_Name:OmpA	General Bacterial Porin with reduced permeability to beta-lactams	carbapenem;cephalosporin;cephamycin;monobactam;penam;penem	reduced permeability to antibiotic
ARO_Name:SHV-64	SHV beta-lactamase	carbapenem;cephalosporin;penam	antibiotic inactivation
ARO_Name:APH(3'')-Ib	APH(3'')	aminoglycoside antibiotic	antibiotic inactivation
ARO_Name:oqxB	resistance-nodulation-cell division (RND) antibiotic efflux pump	diaminopyrimidine antibiotic;fluoroquinolone antibiotic;glycylcycline;nitrofuran antibiotic;tetracycline antibiotic	antibiotic efflux
ARO_Name:aadA8b	ANT(3'')	aminoglycoside antibiotic	antibiotic inactivation
ARO_Name:aadA12	ANT(3'')	aminoglycoside antibiotic	antibiotic inactivation
ARO_Name:CTX-M-66	CTX-M beta-lactamase	cephalosporin	antibiotic inactivation
ARO_Name:CTX-M-5	CTX-M beta-lactamase	cephalosporin	antibiotic inactivation
ARO_Name:cpxA	resistance-nodulation-cell division (RND) antibiotic efflux pump	aminocoumarin antibiotic;aminoglycoside antibiotic	antibiotic efflux
ARO_Name:acrD	resistance-nodulation-cell division (RND) antibiotic efflux pump	aminoglycoside antibiotic	antibiotic efflux
ARO_Name:TEM-108	TEM beta-lactamase	cephalosporin;monobactam;penam;penem	antibiotic inactivation
ARO_Name:ramA	General Bacterial Porin with reduced permeability to beta-lactams;resistance-nodulation-cell division (RND) antibiotic efflux pump	carbapenem;cephalosporin;cephamycin;fluoroquinolone antibiotic;glycylcycline;monobactam;penam;penem;phenicol antibiotic;rifamycin antibiotic;tetracycline antibiotic;triclosan	antibiotic efflux;reduced permeability to antibiotic
ARO_Name:mdtC	resistance-nodulation-cell division (RND) antibiotic efflux pump	aminocoumarin antibiotic	antibiotic efflux
ARO_Name:evgS	major facilitator superfamily (MFS) antibiotic efflux pump;resistance-nodulation-cell division (RND) antibiotic efflux pump	fluoroquinolone antibiotic;macrolide antibiotic;penam;tetracycline antibiotic	antibiotic efflux
ARO_Name:bacA	undecaprenyl pyrophosphate related proteins	peptide antibiotic	antibiotic target alteration
ARO_Name:APH(6)-Id	APH(6)	aminoglycoside antibiotic	antibiotic inactivation
4
ARO_Name:oqxA	resistance-nodulation-cell division (RND) antibiotic efflux pump	diaminopyrimidine antibiotic;fluoroquinolone antibiotic;glycylcycline;nitrofuran antibiotic;tetracycline antibiotic	antibiotic efflux
ARO_Name:adeF	resistance-nodulation-cell division (RND) antibiotic efflux pump	fluoroquinolone antibiotic;tetracycline antibiotic;	antibiotic efflux
ARO_Name:emrR	major facilitator superfamily (MFS) antibiotic efflux pump	fluoroquinolone antibiotic	antibiotic efflux
ARO_Name:Klebsiella pneumoniae KpnG	major facilitator superfamily (MFS) antibiotic efflux pump	aminoglycoside antibiotic;carbapenem;cephalosporin;fluoroquinolone antibiotic;macrolide antibiotic;penam;penem;peptide antibiotic	antibiotic efflux
ARO_Name:Klebsiella pneumoniae KpnH	major facilitator superfamily (MFS) antibiotic efflux pump	aminoglycoside antibiotic;carbapenem;cephalosporin;fluoroquinolone antibiotic;macrolide antibiotic;penam;penem;peptide antibiotic	antibiotic efflux
ARO_Name:rsmA	resistance-nodulation-cell division (RND) antibiotic efflux pump	diaminopyrimidine antibiotic;fluoroquinolone antibiotic;phenicol antibiotic	antibiotic efflux
ARO_Name:FosA6	fosfomycin thiol transferase	fosfomycin	antibiotic inactivation
ARO_Name:LptD	ATP-binding cassette (ABC) antibiotic efflux pump	aminocoumarin antibiotic;carbapenem;peptide antibiotic;rifamycin antibiotic	antibiotic efflux
ARO_Name:msbA	ATP-binding cassette (ABC) antibiotic efflux pump	nitroimidazole antibiotic	antibiotic efflux
ARO_Name:H-NS	major facilitator superfamily (MFS) antibiotic efflux pump;resistance-nodulation-cell division (RND) antibiotic efflux pump	cephalosporin;cephamycin;fluoroquinolone antibiotic;macrolide antibiotic;penam;tetracycline antibiotic	antibiotic efflux
ARO_Name:CRP	resistance-nodulation-cell division (RND) antibiotic efflux pump	fluoroquinolone antibiotic;macrolide antibiotic;penam	antibiotic efflux
ARO_Name:ArnT	pmr phosphoethanolamine transferase	peptide antibiotic	antibiotic target alteration
ARO_Name:Klebsiella pneumoniae KpnF	major facilitator superfamily (MFS) antibiotic efflux pump	aminoglycoside antibiotic;cephalosporin;macrolide antibiotic;peptide antibiotic;rifamycin antibiotic;tetracycline antibiotic	antibiotic efflux
ARO_Name:Klebsiella pneumoniae KpnE	major facilitator superfamily (MFS) antibiotic efflux pump	aminoglycoside antibiotic;cephalosporin;macrolide antibiotic;peptide antibiotic;rifamycin antibiotic;tetracycline antibiotic	antibiotic efflux
ARO_Name:Klebsiella pneumoniae OmpK37	General Bacterial Porin with reduced permeability to beta-lactams	carbapenem;cephalosporin;cephamycin;monobactam;penam;penem	reduced permeability to antibiotic
ARO_Name:Klebsiella pneumoniae acrA	resistance-nodulation-cell division (RND) antibiotic efflux pump	cephalosporin;fluoroquinolone antibiotic;glycylcycline;penam;phenicol antibiotic;rifamycin antibiotic;tetracycline antibiotic;triclosan	antibiotic efflux
ARO_Name:Escherichia coli ampH beta-lactamase	ampC-type beta-lactamase	cephalosporin;penam	antibiotic inactivation
ARO_Name:marA	General Bacterial Porin with reduced permeability to beta-lactams;resistance-nodulation-cell division (RND) antibiotic efflux pump	carbapenem;cephalosporin;cephamycin;fluoroquinolone antibiotic;glycylcycline;monobactam;penam;penem;phenicol antibiotic;rifamycin antibiotic;tetracycline antibiotic;triclosan	antibiotic efflux;reduced permeability to antibiotic
ARO_Name:baeR	resistance-nodulation-cell division (RND) antibiotic efflux pump	aminocoumarin antibiotic;aminoglycoside antibiotic	antibiotic efflux
ARO_Name:eptB	pmr phosphoethanolamine transferase	peptide antibiotic	antibiotic target alteration
ARO_Name:sul1	sulfonamide resistant sul	sulfonamide antibiotic;sulfone antibiotic	antibiotic target replacement
ARO_Name:qacEdelta1	major facilitator superfamily (MFS) antibiotic efflux pump	acridine dye;disinfecting agents and intercalating dyes	antibiotic efflux
ARO_Name:dfrA1	trimethoprim resistant dihydrofolate reductase dfr	diaminopyrimidine antibiotic	antibiotic target replacement
ARO_Name:tet(A)	major facilitator superfamily (MFS) antibiotic efflux pump	tetracycline antibiotic	antibiotic efflux
ARO_Name:LAP-2	LAP beta-lactamase	aminoglycoside antibiotic;fluoroquinolone antibiotic;rifamycin antibiotic;tetracycline antibiotic	antibiotic inactivation
ARO_Name:QnrS1	quinolone resistance protein (qnr)	fluoroquinolone antibiotic	antibiotic target protection
ARO_Name:mphA	macrolide phosphotransferase (MPH)	macrolide antibiotic	antibiotic inactivation
ARO_Name:AAC(3)-IIa	AAC(3)	aminoglycoside antibiotic	antibiotic inactivation
ARO_Name:rmtB	16S rRNA methyltransferase (G1405)	aminoglycoside antibiotic	antibiotic target alteration
ARO_Name:TEM-1	TEM beta-lactamase	cephalosporin;monobactam;penam;penem	antibiotic inactivation
ARO_Name:KPC-2	KPC beta-lactamase	carbapenem;cephalosporin;monobactam;penam	antibiotic inactivation
ARO_Name:catII	chloramphenicol acetyltransferase (CAT)	phenicol antibiotic	antibiotic inactivation
ARO_Name:FosA3	fosfomycin thiol transferase	fosfomycin	antibiotic inactivation
ARO_Name:SHV-64	SHV beta-lactamase	carbapenem;cephalosporin;penam	antibiotic inactivation
ARO_Name:CTX-M-65	CTX-M beta-lactamase	cephalosporin	antibiotic inactivation
ARO_Name:OmpA	General Bacterial Porin with reduced permeability to beta-lactams	carbapenem;cephalosporin;cephamycin;monobactam;penam;penem	reduced permeability to antibiotic
ARO_Name:CTX-M-64	CTX-M beta-lactamase	cephalosporin	antibiotic inactivation
ARO_Name:oqxB	resistance-nodulation-cell division (RND) antibiotic efflux pump	diaminopyrimidine antibiotic;fluoroquinolone antibiotic;glycylcycline;nitrofuran antibiotic;tetracycline antibiotic	antibiotic efflux
ARO_Name:APH(3'')-Ib	APH(3'')	aminoglycoside antibiotic	antibiotic inactivation
ARO_Name:aadA12	ANT(3'')	aminoglycoside antibiotic	antibiotic inactivation
ARO_Name:CTX-M-66	CTX-M beta-lactamase	cephalosporin	antibiotic inactivation
ARO_Name:SHV-156	SHV beta-lactamase	carbapenem;cephalosporin;penam	antibiotic inactivation
ARO_Name:aadA8b	ANT(3'')	aminoglycoside antibiotic	antibiotic inactivation
ARO_Name:CTX-M-5	CTX-M beta-lactamase	cephalosporin	antibiotic inactivation
ARO_Name:CTX-M-84	CTX-M beta-lactamase	cephalosporin	antibiotic inactivation
ARO_Name:cpxA	resistance-nodulation-cell division (RND) antibiotic efflux pump	aminocoumarin antibiotic;aminoglycoside antibiotic	antibiotic efflux
ARO_Name:acrD	resistance-nodulation-cell division (RND) antibiotic efflux pump	aminoglycoside antibiotic	antibiotic efflux
ARO_Name:TEM-108	TEM beta-lactamase	cephalosporin;monobactam;penam;penem	antibiotic inactivation
ARO_Name:mdtC	resistance-nodulation-cell division (RND) antibiotic efflux pump	aminocoumarin antibiotic	antibiotic efflux
ARO_Name:evgS	major facilitator superfamily (MFS) antibiotic efflux pump;resistance-nodulation-cell division (RND) antibiotic efflux pump	fluoroquinolone antibiotic;macrolide antibiotic;penam;tetracycline antibiotic	antibiotic efflux
ARO_Name:bacA	undecaprenyl pyrophosphate related proteins	peptide antibiotic	antibiotic target alteration
ARO_Name:APH(6)-Id	APH(6)	0	antibiotic inactivation
3
ARO_Name:msbA	ATP-binding cassette (ABC) antibiotic efflux pump	nitroimidazole antibiotic	antibiotic efflux
ARO_Name:rsmA	resistance-nodulation-cell division (RND) antibiotic efflux pump	diaminopyrimidine antibiotic;fluoroquinolone antibiotic;phenicol antibiotic	antibiotic efflux
ARO_Name:Klebsiella pneumoniae KpnH	major facilitator superfamily (MFS) antibiotic efflux pump	aminoglycoside antibiotic;carbapenem;cephalosporin;fluoroquinolone antibiotic;macrolide antibiotic;penam;penem;peptide antibiotic	antibiotic efflux
ARO_Name:Klebsiella pneumoniae KpnG	major facilitator superfamily (MFS) antibiotic efflux pump	aminoglycoside antibiotic;carbapenem;cephalosporin;fluoroquinolone antibiotic;macrolide antibiotic;penam;penem;peptide antibiotic	antibiotic efflux
ARO_Name:emrR	major facilitator superfamily (MFS) antibiotic efflux pump	fluoroquinolone antibiotic	antibiotic efflux
ARO_Name:adeF	resistance-nodulation-cell division (RND) antibiotic efflux pump	fluoroquinolone antibiotic;tetracycline antibiotic;	antibiotic efflux
ARO_Name:oqxA	resistance-nodulation-cell division (RND) antibiotic efflux pump	diaminopyrimidine antibiotic;fluoroquinolone antibiotic;glycylcycline;nitrofuran antibiotic;tetracycline antibiotic	antibiotic efflux
ARO_Name:Klebsiella pneumoniae acrA	resistance-nodulation-cell division (RND) antibiotic efflux pump	cephalosporin;fluoroquinolone antibiotic;glycylcycline;penam;phenicol antibiotic;rifamycin antibiotic;tetracycline antibiotic;triclosan	antibiotic efflux
ARO_Name:Escherichia coli ampH beta-lactamase	ampC-type beta-lactamase	cephalosporin;penam	antibiotic inactivation
ARO_Name:marA	General Bacterial Porin with reduced permeability to beta-lactams;resistance-nodulation-cell division (RND) antibiotic efflux pump	carbapenem;cephalosporin;cephamycin;fluoroquinolone antibiotic;glycylcycline;monobactam;penam;penem;phenicol antibiotic;rifamycin antibiotic;tetracycline antibiotic;triclosan	antibiotic efflux;reduced permeability to antibiotic
ARO_Name:SHV-11	SHV beta-lactamase	carbapenem;cephalosporin;penam	antibiotic inactivation
ARO_Name:Klebsiella pneumoniae KpnF	major facilitator superfamily (MFS) antibiotic efflux pump	aminoglycoside antibiotic;cephalosporin;macrolide antibiotic;peptide antibiotic;rifamycin antibiotic;tetracycline antibiotic	antibiotic efflux
ARO_Name:Klebsiella pneumoniae KpnE	major facilitator superfamily (MFS) antibiotic efflux pump	aminoglycoside antibiotic;cephalosporin;macrolide antibiotic;peptide antibiotic;rifamycin antibiotic;tetracycline antibiotic	antibiotic efflux
ARO_Name:Klebsiella pneumoniae OmpK37	General Bacterial Porin with reduced permeability to beta-lactams	carbapenem;cephalosporin;cephamycin;monobactam;penam;penem	reduced permeability to antibiotic
ARO_Name:FosA6	fosfomycin thiol transferase	fosfomycin	antibiotic inactivation
ARO_Name:LptD	ATP-binding cassette (ABC) antibiotic efflux pump	aminocoumarin antibiotic;carbapenem;peptide antibiotic;rifamycin antibiotic	antibiotic efflux
ARO_Name:eptB	pmr phosphoethanolamine transferase	peptide antibiotic	antibiotic target alteration
ARO_Name:ArnT	pmr phosphoethanolamine transferase	peptide antibiotic	antibiotic target alteration
ARO_Name:CRP	resistance-nodulation-cell division (RND) antibiotic efflux pump	fluoroquinolone antibiotic;macrolide antibiotic;penam	antibiotic efflux
ARO_Name:baeR	resistance-nodulation-cell division (RND) antibiotic efflux pump	aminocoumarin antibiotic;aminoglycoside antibiotic	antibiotic efflux
ARO_Name:H-NS	major facilitator superfamily (MFS) antibiotic efflux pump;resistance-nodulation-cell division (RND) antibiotic efflux pump	cephalosporin;cephamycin;fluoroquinolone antibiotic;macrolide antibiotic;penam;tetracycline antibiotic	antibiotic efflux
ARO_Name:sul1	sulfonamide resistant sul	sulfonamide antibiotic;sulfone antibiotic	antibiotic target replacement
ARO_Name:QnrB2	quinolone resistance protein (qnr)	fluoroquinolone antibiotic	antibiotic target protection
ARO_Name:mphA	macrolide phosphotransferase (MPH)	macrolide antibiotic	antibiotic inactivation
ARO_Name:floR	major facilitator superfamily (MFS) antibiotic efflux pump	phenicol antibiotic	antibiotic efflux
ARO_Name:tet(A)	major facilitator superfamily (MFS) antibiotic efflux pump	tetracycline antibiotic	antibiotic efflux
ARO_Name:AAC(6')-Ib-cr1	AAC(6')-Ib-cr	aminoglycoside antibiotic;fluoroquinolone antibiotic	antibiotic inactivation
ARO_Name:arr-3	rifampin ADP-ribosyltransferase (Arr)	rifamycin antibiotic	antibiotic inactivation
ARO_Name:dfrA27	trimethoprim resistant dihydrofolate reductase dfr	diaminopyrimidine antibiotic	antibiotic target replacement
ARO_Name:aadA16	ANT(3'')	aminoglycoside antibiotic	antibiotic inactivation
ARO_Name:CTX-M-24	CTX-M beta-lactamase	cephalosporin	antibiotic inactivation
ARO_Name:TEM-210	TEM beta-lactamase	cephalosporin;monobactam;penam;penem	antibiotic inactivation
ARO_Name:OmpA	General Bacterial Porin with reduced permeability to beta-lactams	carbapenem;cephalosporin;cephamycin;monobactam;penam;penem	reduced permeability to antibiotic
ARO_Name:CTX-M-64	CTX-M beta-lactamase	cephalosporin	antibiotic inactivation
ARO_Name:SHV-64	SHV beta-lactamase	carbapenem;cephalosporin;penam	antibiotic inactivation
ARO_Name:aadA12	ANT(3'')	aminoglycoside antibiotic	antibiotic inactivation
ARO_Name:APH(3'')-Ib	APH(3'')	aminoglycoside antibiotic	antibiotic inactivation
ARO_Name:oqxB	resistance-nodulation-cell division (RND) antibiotic efflux pump	diaminopyrimidine antibiotic;fluoroquinolone antibiotic;glycylcycline;nitrofuran antibiotic;tetracycline antibiotic	antibiotic efflux
ARO_Name:aadA8b	ANT(3'')	aminoglycoside antibiotic	antibiotic inactivation
ARO_Name:CTX-M-66	CTX-M beta-lactamase	cephalosporin	antibiotic inactivation
ARO_Name:CTX-M-84	CTX-M beta-lactamase	cephalosporin	antibiotic inactivation
ARO_Name:CTX-M-5	CTX-M beta-lactamase	cephalosporin	antibiotic inactivation
ARO_Name:cpxA	resistance-nodulation-cell division (RND) antibiotic efflux pump	aminocoumarin antibiotic;aminoglycoside antibiotic	antibiotic efflux
ARO_Name:acrD	resistance-nodulation-cell division (RND) antibiotic efflux pump	aminoglycoside antibiotic	antibiotic efflux
ARO_Name:TEM-108	TEM beta-lactamase	cephalosporin;monobactam;penam;penem	antibiotic inactivation
ARO_Name:ramA	General Bacterial Porin with reduced permeability to beta-lactams;resistance-nodulation-cell division (RND) antibiotic efflux pump	carbapenem;cephalosporin;cephamycin;fluoroquinolone antibiotic;glycylcycline;monobactam;penam;penem;phenicol antibiotic;rifamycin antibiotic;tetracycline antibiotic;triclosan	antibiotic efflux;reduced permeability to antibiotic
ARO_Name:mdtC	resistance-nodulation-cell division (RND) antibiotic efflux pump	aminocoumarin antibiotic	antibiotic efflux
ARO_Name:evgS	major facilitator superfamily (MFS) antibiotic efflux pump;resistance-nodulation-cell division (RND) antibiotic efflux pump	fluoroquinolone antibiotic;macrolide antibiotic;penam;tetracycline antibiotic	antibiotic efflux
ARO_Name:bacA	undecaprenyl pyrophosphate related proteins	peptide antibiotic	antibiotic target alteration
ARO_Name:APH(6)-Id	APH(6)	aminoglycoside antibiotic	antibiotic inactivation
2
ARO_Name:mdtC	resistance-nodulation-cell division (RND) antibiotic efflux pump	aminocoumarin antibiotic	antibiotic efflux
ARO_Name:mdtB	resistance-nodulation-cell division (RND) antibiotic efflux pump	aminocoumarin antibiotic	antibiotic efflux
ARO_Name:mdtA	resistance-nodulation-cell division (RND) antibiotic efflux pump	aminocoumarin antibiotic	antibiotic efflux
ARO_Name:baeR	resistance-nodulation-cell division (RND) antibiotic efflux pump	aminocoumarin antibiotic;aminoglycoside antibiotic	antibiotic efflux
ARO_Name:baeS	resistance-nodulation-cell division (RND) antibiotic efflux pump	aminocoumarin antibiotic;aminoglycoside antibiotic	antibiotic efflux
ARO_Name:Pseudomonas aeruginosa emrE	small multidrug resistance (SMR) antibiotic efflux pump	aminoglycoside antibiotic	antibiotic efflux
ARO_Name:kdpE	kdpDE	aminoglycoside antibiotic	antibiotic efflux
ARO_Name:APH(3'')-Ib	APH(3'')	aminoglycoside antibiotic	antibiotic inactivation
ARO_Name:Escherichia coli mdfA	major facilitator superfamily (MFS) antibiotic efflux pump	benzalkonium chloride;rhodamine;tetracycline antibiotic	antibiotic efflux
ARO_Name:Klebsiella pneumoniae OmpK37	General Bacterial Porin with reduced permeability to beta-lactams	carbapenem;cephalosporin;cephamycin;monobactam;penam;penem	reduced permeability to antibiotic
ARO_Name:OmpA	General Bacterial Porin with reduced permeability to beta-lactams	carbapenem;cephalosporin;cephamycin;monobactam;penam;penem	reduced permeability to antibiotic
ARO_Name:CTX-M-5	CTX-M beta-lactamase	cephalosporin	antibiotic inactivation
ARO_Name:sdiA	resistance-nodulation-cell division (RND) antibiotic efflux pump	cephalosporin;fluoroquinolone antibiotic;glycylcycline;penam;phenicol antibiotic;rifamycin antibiotic;tetracycline antibiotic;triclosan	antibiotic efflux
ARO_Name:Escherichia coli ampH beta-lactamase	ampC-type beta-lactamase	cephalosporin;penam	antibiotic inactivation
ARO_Name:MdtK	multidrug and toxic compound extrusion (MATE) transporter	fluoroquinolone antibiotic	antibiotic efflux
ARO_Name:mdtH	major facilitator superfamily (MFS) antibiotic efflux pump	fluoroquinolone antibiotic	antibiotic efflux
ARO_Name:mdtF	resistance-nodulation-cell division (RND) antibiotic efflux pump	fluoroquinolone antibiotic;macrolide antibiotic;penam	antibiotic efflux
ARO_Name:evgS	major facilitator superfamily (MFS) antibiotic efflux pump;resistance-nodulation-cell division (RND) antibiotic efflux pump	fluoroquinolone antibiotic;macrolide antibiotic;penam;tetracycline antibiotic	antibiotic efflux
ARO_Name:adeH	resistance-nodulation-cell division (RND) antibiotic efflux pump	fluoroquinolone antibiotic;tetracycline antibiotic;	antibiotic efflux
ARO_Name:adeF	resistance-nodulation-cell division (RND) antibiotic efflux pump	fluoroquinolone antibiotic;tetracycline antibiotic;	antibiotic efflux
ARO_Name:adeL	resistance-nodulation-cell division (RND) antibiotic efflux pump	fluoroquinolone antibiotic;tetracycline antibiotic;	antibiotic efflux
ARO_Name:mdtG	major facilitator superfamily (MFS) antibiotic efflux pump	fosfomycin	antibiotic efflux
ARO_Name:vanI	glycopeptide resistance gene cluster;van ligase	glycopeptide antibiotic	antibiotic target alteration
ARO_Name:mphE	macrolide phosphotransferase (MPH)	macrolide antibiotic	antibiotic inactivation
ARO_Name:macB	ATP-binding cassette (ABC) antibiotic efflux pump	macrolide antibiotic	antibiotic efflux
ARO_Name:mtrA	resistance-nodulation-cell division (RND) antibiotic efflux pump	macrolide antibiotic;penam	antibiotic efflux
ARO_Name:msbA	ATP-binding cassette (ABC) antibiotic efflux pump	nitroimidazole antibiotic	antibiotic efflux
ARO_Name:YojI	ATP-binding cassette (ABC) antibiotic efflux pump	peptide antibiotic	antibiotic efflux
ARO_Name:ugd	pmr phosphoethanolamine transferase	peptide antibiotic	antibiotic target alteration
ARO_Name:eptA	pmr phosphoethanolamine transferase	peptide antibiotic	antibiotic target alteration
ARO_Name:mexN	resistance-nodulation-cell division (RND) antibiotic efflux pump	phenicol antibiotic	antibiotic efflux
ARO_Name:TxR	ATP-binding cassette (ABC) antibiotic efflux pump	tetracycline antibiotic	antibiotic efflux
ARO_Name:YajC	resistance-nodulation-cell division (RND) antibiotic efflux pump	cephalosporin;fluoroquinolone antibiotic;glycylcycline;penam;phenicol antibiotic;rifamycin antibiotic;tetracycline antibiotic;triclosan	antibiotic efflux
ARO_Name:vatF	streptogramin vat acetyltransferase	streptogramin antibiotic	antibiotic inactivation
ARO_Name:Klebsiella pneumoniae acrA	resistance-nodulation-cell division (RND) antibiotic efflux pump	cephalosporin;fluoroquinolone antibiotic;glycylcycline;penam;phenicol antibiotic;rifamycin antibiotic;tetracycline antibiotic;triclosan	antibiotic efflux
ARO_Name:oqxB	resistance-nodulation-cell division (RND) antibiotic efflux pump	diaminopyrimidine antibiotic;fluoroquinolone antibiotic;glycylcycline;nitrofuran antibiotic;tetracycline antibiotic	antibiotic efflux
ARO_Name:ramA	General Bacterial Porin with reduced permeability to beta-lactams;resistance-nodulation-cell division (RND) antibiotic efflux pump	carbapenem;cephalosporin;cephamycin;fluoroquinolone antibiotic;glycylcycline;monobactam;penam;penem;phenicol antibiotic;rifamycin antibiotic;tetracycline antibiotic;triclosan	antibiotic efflux;reduced permeability to antibiotic
ARO_Name:mdtN	major facilitator superfamily (MFS) antibiotic efflux pump	acridine dye;disinfecting agents and intercalating dyes;nucleoside antibiotic	antibiotic efflux
ARO_Name:SHV-11	SHV beta-lactamase	carbapenem;cephalosporin;penam	antibiotic inactivation
ARO_Name:Escherichia coli ampC1 beta-lactamase	ampC-type beta-lactamase	cephalosporin;penam	antibiotic inactivation
ARO_Name:smeC	resistance-nodulation-cell division (RND) antibiotic efflux pump	aminoglycoside antibiotic;cephalosporin;cephamycin;penam	antibiotic efflux
ARO_Name:Escherichia coli acrA	resistance-nodulation-cell division (RND) antibiotic efflux pump	cephalosporin;fluoroquinolone antibiotic;glycylcycline;penam;phenicol antibiotic;rifamycin antibiotic;tetracycline antibiotic;triclosan	antibiotic efflux
ARO_Name:mexM	resistance-nodulation-cell division (RND) antibiotic efflux pump	phenicol antibiotic	antibiotic efflux
ARO_Name:eptB	pmr phosphoethanolamine transferase	peptide antibiotic	antibiotic target alteration
ARO_Name:PmrF	pmr phosphoethanolamine transferase	peptide antibiotic	antibiotic target alteration
ARO_Name:arnA	pmr phosphoethanolamine transferase	peptide antibiotic	antibiotic target alteration
ARO_Name:ArnT	pmr phosphoethanolamine transferase	peptide antibiotic	antibiotic target alteration
ARO_Name:ParR	Outer Membrane Porin (Opr);resistance-nodulation-cell division (RND) antibiotic efflux pump	acridine dye;aminoglycoside antibiotic;carbapenem;cephalosporin;cephamycin;disinfecting agents and intercalating dyes;fluoroquinolone antibiotic;macrolide antibiotic;monobactam;penam;penem;phenicol antibiotic;tetracycline antibiotic	antibiotic efflux;reduced permeability to antibiotic

## Sheet: tigecycline-resistant genes
ARO_Name	AMR Gene Family	Drug Class	Resistance Mechanism
38
ARO_Name:adeF	resistance-nodulation-cell division (RND) antibiotic efflux pump	fluoroquinolone antibiotic;tetracycline antibiotic;;	antibiotic efflux
ARO_Name:H-NS	major facilitator superfamily (MFS) antibiotic efflux pump;resistance-nodulation-cell division (RND) antibiotic efflux pump	cephalosporin;cephamycin;fluoroquinolone antibiotic;macrolide antibiotic;penam;tetracycline antibiotic	antibiotic efflux
ARO_Name:oqxA	resistance-nodulation-cell division (RND) antibiotic efflux pump	diaminopyrimidine antibiotic;fluoroquinolone antibiotic;glycylcycline;nitrofuran antibiotic;tetracycline antibiotic	antibiotic efflux
ARO_Name:Klebsiella pneumoniae acrA	resistance-nodulation-cell division (RND) antibiotic efflux pump	cephalosporin;fluoroquinolone antibiotic;glycylcycline;penam;phenicol antibiotic;rifamycin antibiotic;tetracycline antibiotic;triclosan	antibiotic efflux
ARO_Name:marA	General Bacterial Porin with reduced permeability to beta-lactams;resistance-nodulation-cell division (RND) antibiotic efflux pump	carbapenem;cephalosporin;cephamycin;fluoroquinolone antibiotic;glycylcycline;monobactam;penam;penem;phenicol antibiotic;rifamycin antibiotic;tetracycline antibiotic;triclosan	antibiotic efflux;reduced permeability to antibiotic
ARO_Name:Klebsiella pneumoniae KpnF	major facilitator superfamily (MFS) antibiotic efflux pump	aminoglycoside antibiotic;cephalosporin;macrolide antibiotic;peptide antibiotic;rifamycin antibiotic;tetracycline antibiotic	antibiotic efflux
ARO_Name:Klebsiella pneumoniae KpnE	major facilitator superfamily (MFS) antibiotic efflux pump	aminoglycoside antibiotic;cephalosporin;macrolide antibiotic;peptide antibiotic;rifamycin antibiotic;tetracycline antibiotic	antibiotic efflux
ARO_Name:tet(A)	major facilitator superfamily (MFS) antibiotic efflux pump	tetracycline antibiotic	antibiotic efflux
ARO_Name:LAP-2	LAP beta-lactamase	aminoglycoside antibiotic;fluoroquinolone antibiotic;rifamycin antibiotic;tetracycline antibiotic	antibiotic inactivation
ARO_Name:oqxB	resistance-nodulation-cell division (RND) antibiotic efflux pump	diaminopyrimidine antibiotic;fluoroquinolone antibiotic;glycylcycline;nitrofuran antibiotic;tetracycline antibiotic	antibiotic efflux
ARO_Name:ramA	General Bacterial Porin with reduced permeability to beta-lactams;resistance-nodulation-cell division (RND) antibiotic efflux pump	carbapenem;cephalosporin;cephamycin;fluoroquinolone antibiotic;glycylcycline;monobactam;penam;penem;phenicol antibiotic;rifamycin antibiotic;tetracycline antibiotic;triclosan	antibiotic efflux;reduced permeability to antibiotic
ARO_Name:evgS	major facilitator superfamily (MFS) antibiotic efflux pump;resistance-nodulation-cell division (RND) antibiotic efflux pump	fluoroquinolone antibiotic;macrolide antibiotic;penam;tetracycline antibiotic	antibiotic efflux
37
ARO_Name:Klebsiella pneumoniae KpnE	major facilitator superfamily (MFS) antibiotic efflux pump	aminoglycoside antibiotic;cephalosporin;macrolide antibiotic;peptide antibiotic;rifamycin antibiotic;tetracycline antibiotic	antibiotic efflux
ARO_Name:Klebsiella pneumoniae KpnF	major facilitator superfamily (MFS) antibiotic efflux pump	aminoglycoside antibiotic;cephalosporin;macrolide antibiotic;peptide antibiotic;rifamycin antibiotic;tetracycline antibiotic	antibiotic efflux
ARO_Name:marA	General Bacterial Porin with reduced permeability to beta-lactams;resistance-nodulation-cell division (RND) antibiotic efflux pump	carbapenem;cephalosporin;cephamycin;fluoroquinolone antibiotic;glycylcycline;monobactam;penam;penem;phenicol antibiotic;rifamycin antibiotic;tetracycline antibiotic;triclosan	antibiotic efflux;reduced permeability to antibiotic
ARO_Name:adeF	resistance-nodulation-cell division (RND) antibiotic efflux pump	fluoroquinolone antibiotic;tetracycline antibiotic;	antibiotic efflux
ARO_Name:Klebsiella pneumoniae acrA	resistance-nodulation-cell division (RND) antibiotic efflux pump	cephalosporin;fluoroquinolone antibiotic;glycylcycline;penam;phenicol antibiotic;rifamycin antibiotic;tetracycline antibiotic;triclosan	antibiotic efflux
ARO_Name:oqxA	resistance-nodulation-cell division (RND) antibiotic efflux pump	diaminopyrimidine antibiotic;fluoroquinolone antibiotic;glycylcycline;nitrofuran antibiotic;tetracycline antibiotic	antibiotic efflux
ARO_Name:H-NS	major facilitator superfamily (MFS) antibiotic efflux pump;resistance-nodulation-cell division (RND) antibiotic efflux pump	cephalosporin;cephamycin;fluoroquinolone antibiotic;macrolide antibiotic;penam;tetracycline antibiotic	antibiotic efflux
ARO_Name:tet(A)	major facilitator superfamily (MFS) antibiotic efflux pump	tetracycline antibiotic	antibiotic efflux
ARO_Name:oqxB	resistance-nodulation-cell division (RND) antibiotic efflux pump	diaminopyrimidine antibiotic;fluoroquinolone antibiotic;glycylcycline;nitrofuran antibiotic;tetracycline antibiotic	antibiotic efflux
ARO_Name:ramA	General Bacterial Porin with reduced permeability to beta-lactams;resistance-nodulation-cell division (RND) antibiotic efflux pump	carbapenem;cephalosporin;cephamycin;fluoroquinolone antibiotic;glycylcycline;monobactam;penam;penem;phenicol antibiotic;rifamycin antibiotic;tetracycline antibiotic;triclosan	antibiotic efflux;reduced permeability to antibiotic
ARO_Name:evgS	major facilitator superfamily (MFS) antibiotic efflux pump;resistance-nodulation-cell division (RND) antibiotic efflux pump	fluoroquinolone antibiotic;macrolide antibiotic;penam;tetracycline antibiotic	antibiotic efflux
35
ARO_Name:oqxA	resistance-nodulation-cell division (RND) antibiotic efflux pump	diaminopyrimidine antibiotic;fluoroquinolone antibiotic;glycylcycline;nitrofuran antibiotic;tetracycline antibiotic	antibiotic efflux
ARO_Name:adeF	resistance-nodulation-cell division (RND) antibiotic efflux pump	fluoroquinolone antibiotic;tetracycline antibiotic;	antibiotic efflux
ARO_Name:H-NS	major facilitator superfamily (MFS) antibiotic efflux pump;resistance-nodulation-cell division (RND) antibiotic efflux pump	cephalosporin;cephamycin;fluoroquinolone antibiotic;macrolide antibiotic;penam;tetracycline antibiotic	antibiotic efflux
ARO_Name:Klebsiella pneumoniae KpnF	major facilitator superfamily (MFS) antibiotic efflux pump	aminoglycoside antibiotic;cephalosporin;macrolide antibiotic;peptide antibiotic;rifamycin antibiotic;tetracycline antibiotic	antibiotic efflux
ARO_Name:Klebsiella pneumoniae KpnE	major facilitator superfamily (MFS) antibiotic efflux pump	aminoglycoside antibiotic;cephalosporin;macrolide antibiotic;peptide antibiotic;rifamycin antibiotic;tetracycline antibiotic	antibiotic efflux
ARO_Name:marA	General Bacterial Porin with reduced permeability to beta-lactams;resistance-nodulation-cell division (RND) antibiotic efflux pump	carbapenem;cephalosporin;cephamycin;fluoroquinolone antibiotic;glycylcycline;monobactam;penam;penem;phenicol antibiotic;rifamycin antibiotic;tetracycline antibiotic;triclosan	antibiotic efflux;reduced permeability to antibiotic
ARO_Name:Klebsiella pneumoniae acrA	resistance-nodulation-cell division (RND) antibiotic efflux pump	cephalosporin;fluoroquinolone antibiotic;glycylcycline;penam;phenicol antibiotic;rifamycin antibiotic;tetracycline antibiotic;triclosan	antibiotic efflux
ARO_Name:tet(D)	major facilitator superfamily (MFS) antibiotic efflux pump	tetracycline antibiotic	antibiotic efflux
ARO_Name:oqxB	resistance-nodulation-cell division (RND) antibiotic efflux pump	diaminopyrimidine antibiotic;fluoroquinolone antibiotic;glycylcycline;nitrofuran antibiotic;tetracycline antibiotic	antibiotic efflux
ARO_Name:ramA	General Bacterial Porin with reduced permeability to beta-lactams;resistance-nodulation-cell division (RND) antibiotic efflux pump	carbapenem;cephalosporin;cephamycin;fluoroquinolone antibiotic;glycylcycline;monobactam;penam;penem;phenicol antibiotic;rifamycin antibiotic;tetracycline antibiotic;triclosan	antibiotic efflux;reduced permeability to antibiotic
ARO_Name:evgS	major facilitator superfamily (MFS) antibiotic efflux pump;resistance-nodulation-cell division (RND) antibiotic efflux pump	fluoroquinolone antibiotic;macrolide antibiotic;penam;tetracycline antibiotic	antibiotic efflux
34
ARO_Name:Klebsiella pneumoniae acrA	resistance-nodulation-cell division (RND) antibiotic efflux pump	cephalosporin;fluoroquinolone antibiotic;glycylcycline;penam;phenicol antibiotic;rifamycin antibiotic;tetracycline antibiotic;triclosan	antibiotic efflux
ARO_Name:H-NS	major facilitator superfamily (MFS) antibiotic efflux pump;resistance-nodulation-cell division (RND) antibiotic efflux pump	cephalosporin;cephamycin;fluoroquinolone antibiotic;macrolide antibiotic;penam;tetracycline antibiotic	antibiotic efflux
ARO_Name:adeF	resistance-nodulation-cell division (RND) antibiotic efflux pump	fluoroquinolone antibiotic;tetracycline antibiotic;	antibiotic efflux
ARO_Name:Klebsiella pneumoniae KpnE	major facilitator superfamily (MFS) antibiotic efflux pump	aminoglycoside antibiotic;cephalosporin;macrolide antibiotic;peptide antibiotic;rifamycin antibiotic;tetracycline antibiotic	antibiotic efflux
ARO_Name:Klebsiella pneumoniae KpnF	major facilitator superfamily (MFS) antibiotic efflux pump	aminoglycoside antibiotic;cephalosporin;macrolide antibiotic;peptide antibiotic;rifamycin antibiotic;tetracycline antibiotic	antibiotic efflux
ARO_Name:oqxA	resistance-nodulation-cell division (RND) antibiotic efflux pump	diaminopyrimidine antibiotic;fluoroquinolone antibiotic;glycylcycline;nitrofuran antibiotic;tetracycline antibiotic	antibiotic efflux
ARO_Name:marA	General Bacterial Porin with reduced permeability to beta-lactams;resistance-nodulation-cell division (RND) antibiotic efflux pump	carbapenem;cephalosporin;cephamycin;fluoroquinolone antibiotic;glycylcycline;monobactam;penam;penem;phenicol antibiotic;rifamycin antibiotic;tetracycline antibiotic;triclosan	antibiotic efflux;reduced permeability to antibiotic
ARO_Name:tet(D)	major facilitator superfamily (MFS) antibiotic efflux pump	tetracycline antibiotic	antibiotic efflux
ARO_Name:oqxB	resistance-nodulation-cell division (RND) antibiotic efflux pump	diaminopyrimidine antibiotic;fluoroquinolone antibiotic;glycylcycline;nitrofuran antibiotic;tetracycline antibiotic	antibiotic efflux
ARO_Name:ramA	General Bacterial Porin with reduced permeability to beta-lactams;resistance-nodulation-cell division (RND) antibiotic efflux pump	carbapenem;cephalosporin;cephamycin;fluoroquinolone antibiotic;glycylcycline;monobactam;penam;penem;phenicol antibiotic;rifamycin antibiotic;tetracycline antibiotic;triclosan	antibiotic efflux;reduced permeability to antibiotic
ARO_Name:evgS	major facilitator superfamily (MFS) antibiotic efflux pump;resistance-nodulation-cell division (RND) antibiotic efflux pump	fluoroquinolone antibiotic;macrolide antibiotic;penam;tetracycline antibiotic	antibiotic efflux
32
ARO_Name:Klebsiella pneumoniae KpnE	major facilitator superfamily (MFS) antibiotic efflux pump	aminoglycoside antibiotic;cephalosporin;macrolide antibiotic;peptide antibiotic;rifamycin antibiotic;tetracycline antibiotic	antibiotic efflux
ARO_Name:Klebsiella pneumoniae KpnF	major facilitator superfamily (MFS) antibiotic efflux pump	aminoglycoside antibiotic;cephalosporin;macrolide antibiotic;peptide antibiotic;rifamycin antibiotic;tetracycline antibiotic	antibiotic efflux
ARO_Name:marA	General Bacterial Porin with reduced permeability to beta-lactams;resistance-nodulation-cell division (RND) antibiotic efflux pump	carbapenem;cephalosporin;cephamycin;fluoroquinolone antibiotic;glycylcycline;monobactam;penam;penem;phenicol antibiotic;rifamycin antibiotic;tetracycline antibiotic;triclosan	antibiotic efflux;reduced permeability to antibiotic
ARO_Name:H-NS	major facilitator superfamily (MFS) antibiotic efflux pump;resistance-nodulation-cell division (RND) antibiotic efflux pump	cephalosporin;cephamycin;fluoroquinolone antibiotic;macrolide antibiotic;penam;tetracycline antibiotic	antibiotic efflux
ARO_Name:adeF	resistance-nodulation-cell division (RND) antibiotic efflux pump	fluoroquinolone antibiotic;tetracycline antibiotic;	antibiotic efflux
ARO_Name:Klebsiella pneumoniae acrA	resistance-nodulation-cell division (RND) antibiotic efflux pump	cephalosporin;fluoroquinolone antibiotic;glycylcycline;penam;phenicol antibiotic;rifamycin antibiotic;tetracycline antibiotic;triclosan	antibiotic efflux
ARO_Name:oqxA	resistance-nodulation-cell division (RND) antibiotic efflux pump	diaminopyrimidine antibiotic;fluoroquinolone antibiotic;glycylcycline;nitrofuran antibiotic;tetracycline antibiotic	antibiotic efflux
ARO_Name:tet(A)	major facilitator superfamily (MFS) antibiotic efflux pump	tetracycline antibiotic	antibiotic efflux
ARO_Name:oqxB	resistance-nodulation-cell division (RND) antibiotic efflux pump	diaminopyrimidine antibiotic;fluoroquinolone antibiotic;glycylcycline;nitrofuran antibiotic;tetracycline antibiotic	antibiotic efflux
ARO_Name:ramA	General Bacterial Porin with reduced permeability to beta-lactams;resistance-nodulation-cell division (RND) antibiotic efflux pump	carbapenem;cephalosporin;cephamycin;fluoroquinolone antibiotic;glycylcycline;monobactam;penam;penem;phenicol antibiotic;rifamycin antibiotic;tetracycline antibiotic;triclosan	antibiotic efflux;reduced permeability to antibiotic
ARO_Name:evgS	major facilitator superfamily (MFS) antibiotic efflux pump;resistance-nodulation-cell division (RND) antibiotic efflux pump	fluoroquinolone antibiotic;macrolide antibiotic;penam;tetracycline antibiotic	antibiotic efflux
31
ARO_Name:H-NS	major facilitator superfamily (MFS) antibiotic efflux pump;resistance-nodulation-cell division (RND) antibiotic efflux pump	cephalosporin;cephamycin;fluoroquinolone antibiotic;macrolide antibiotic;penam;tetracycline antibiotic	antibiotic efflux
ARO_Name:Klebsiella pneumoniae KpnE	major facilitator superfamily (MFS) antibiotic efflux pump	aminoglycoside antibiotic;cephalosporin;macrolide antibiotic;peptide antibiotic;rifamycin antibiotic;tetracycline antibiotic	antibiotic efflux
ARO_Name:Klebsiella pneumoniae KpnF	major facilitator superfamily (MFS) antibiotic efflux pump	aminoglycoside antibiotic;cephalosporin;macrolide antibiotic;peptide antibiotic;rifamycin antibiotic;tetracycline antibiotic	antibiotic efflux
ARO_Name:marA	General Bacterial Porin with reduced permeability to beta-lactams;resistance-nodulation-cell division (RND) antibiotic efflux pump	carbapenem;cephalosporin;cephamycin;fluoroquinolone antibiotic;glycylcycline;monobactam;penam;penem;phenicol antibiotic;rifamycin antibiotic;tetracycline antibiotic;triclosan	antibiotic efflux;reduced permeability to antibiotic
ARO_Name:adeF	resistance-nodulation-cell division (RND) antibiotic efflux pump	fluoroquinolone antibiotic;tetracycline antibiotic;	antibiotic efflux
ARO_Name:oqxA	resistance-nodulation-cell division (RND) antibiotic efflux pump	diaminopyrimidine antibiotic;fluoroquinolone antibiotic;glycylcycline;nitrofuran antibiotic;tetracycline antibiotic	antibiotic efflux
ARO_Name:Klebsiella pneumoniae acrA	resistance-nodulation-cell division (RND) antibiotic efflux pump	cephalosporin;fluoroquinolone antibiotic;glycylcycline;penam;phenicol antibiotic;rifamycin antibiotic;tetracycline antibiotic;triclosan	antibiotic efflux
ARO_Name:oqxB	resistance-nodulation-cell division (RND) antibiotic efflux pump	diaminopyrimidine antibiotic;fluoroquinolone antibiotic;glycylcycline;nitrofuran antibiotic;tetracycline antibiotic	antibiotic efflux
ARO_Name:ramA	General Bacterial Porin with reduced permeability to beta-lactams;resistance-nodulation-cell division (RND) antibiotic efflux pump	carbapenem;cephalosporin;cephamycin;fluoroquinolone antibiotic;glycylcycline;monobactam;penam;penem;phenicol antibiotic;rifamycin antibiotic;tetracycline antibiotic;triclosan	antibiotic efflux;reduced permeability to antibiotic
ARO_Name:evgS	major facilitator superfamily (MFS) antibiotic efflux pump;resistance-nodulation-cell division (RND) antibiotic efflux pump	fluoroquinolone antibiotic;macrolide antibiotic;penam;tetracycline antibiotic	antibiotic efflux
30
ARO_Name:adeF	resistance-nodulation-cell division (RND) antibiotic efflux pump	fluoroquinolone antibiotic;tetracycline antibiotic;	antibiotic efflux
ARO_Name:H-NS	major facilitator superfamily (MFS) antibiotic efflux pump;resistance-nodulation-cell division (RND) antibiotic efflux pump	cephalosporin;cephamycin;fluoroquinolone antibiotic;macrolide antibiotic;penam;tetracycline antibiotic	antibiotic efflux
ARO_Name:Klebsiella pneumoniae acrA	resistance-nodulation-cell division (RND) antibiotic efflux pump	cephalosporin;fluoroquinolone antibiotic;glycylcycline;penam;phenicol antibiotic;rifamycin antibiotic;tetracycline antibiotic;triclosan	antibiotic efflux
ARO_Name:Klebsiella pneumoniae KpnE	major facilitator superfamily (MFS) antibiotic efflux pump	aminoglycoside antibiotic;cephalosporin;macrolide antibiotic;peptide antibiotic;rifamycin antibiotic;tetracycline antibiotic	antibiotic efflux
ARO_Name:Klebsiella pneumoniae KpnF	major facilitator superfamily (MFS) antibiotic efflux pump	aminoglycoside antibiotic;cephalosporin;macrolide antibiotic;peptide antibiotic;rifamycin antibiotic;tetracycline antibiotic	antibiotic efflux
ARO_Name:marA	General Bacterial Porin with reduced permeability to beta-lactams;resistance-nodulation-cell division (RND) antibiotic efflux pump	carbapenem;cephalosporin;cephamycin;fluoroquinolone antibiotic;glycylcycline;monobactam;penam;penem;phenicol antibiotic;rifamycin antibiotic;tetracycline antibiotic;triclosan	antibiotic efflux;reduced permeability to antibiotic
ARO_Name:oqxA	resistance-nodulation-cell division (RND) antibiotic efflux pump	diaminopyrimidine antibiotic;fluoroquinolone antibiotic;glycylcycline;nitrofuran antibiotic;tetracycline antibiotic	antibiotic efflux
ARO_Name:oqxB	resistance-nodulation-cell division (RND) antibiotic efflux pump	diaminopyrimidine antibiotic;fluoroquinolone antibiotic;glycylcycline;nitrofuran antibiotic;tetracycline antibiotic	antibiotic efflux
ARO_Name:ramA	General Bacterial Porin with reduced permeability to beta-lactams;resistance-nodulation-cell division (RND) antibiotic efflux pump	carbapenem;cephalosporin;cephamycin;fluoroquinolone antibiotic;glycylcycline;monobactam;penam;penem;phenicol antibiotic;rifamycin antibiotic;tetracycline antibiotic;triclosan	antibiotic efflux;reduced permeability to antibiotic
ARO_Name:evgS	major facilitator superfamily (MFS) antibiotic efflux pump;resistance-nodulation-cell division (RND) antibiotic efflux pump	fluoroquinolone antibiotic;macrolide antibiotic;penam;tetracycline antibiotic	antibiotic efflux
29
ARO_Name:Klebsiella pneumoniae acrA	resistance-nodulation-cell division (RND) antibiotic efflux pump	cephalosporin;fluoroquinolone antibiotic;glycylcycline;penam;phenicol antibiotic;rifamycin antibiotic;tetracycline antibiotic;triclosan	antibiotic efflux
ARO_Name:tet(A)	major facilitator superfamily (MFS) antibiotic efflux pump	tetracycline antibiotic	antibiotic efflux
ARO_Name:H-NS	major facilitator superfamily (MFS) antibiotic efflux pump;resistance-nodulation-cell division (RND) antibiotic efflux pump	cephalosporin;cephamycin;fluoroquinolone antibiotic;macrolide antibiotic;penam;tetracycline antibiotic	antibiotic efflux
ARO_Name:marA	General Bacterial Porin with reduced permeability to beta-lactams;resistance-nodulation-cell division (RND) antibiotic efflux pump	carbapenem;cephalosporin;cephamycin;fluoroquinolone antibiotic;glycylcycline;monobactam;penam;penem;phenicol antibiotic;rifamycin antibiotic;tetracycline antibiotic;triclosan	antibiotic efflux;reduced permeability to antibiotic
ARO_Name:Klebsiella pneumoniae KpnF	major facilitator superfamily (MFS) antibiotic efflux pump	aminoglycoside antibiotic;cephalosporin;macrolide antibiotic;peptide antibiotic;rifamycin antibiotic;tetracycline antibiotic	antibiotic efflux
ARO_Name:Klebsiella pneumoniae KpnE	major facilitator superfamily (MFS) antibiotic efflux pump	aminoglycoside antibiotic;cephalosporin;macrolide antibiotic;peptide antibiotic;rifamycin antibiotic;tetracycline antibiotic	antibiotic efflux
ARO_Name:oqxA	resistance-nodulation-cell division (RND) antibiotic efflux pump	diaminopyrimidine antibiotic;fluoroquinolone antibiotic;glycylcycline;nitrofuran antibiotic;tetracycline antibiotic	antibiotic efflux
ARO_Name:adeF	resistance-nodulation-cell division (RND) antibiotic efflux pump	fluoroquinolone antibiotic;tetracycline antibiotic;	antibiotic efflux
ARO_Name:oqxB	resistance-nodulation-cell division (RND) antibiotic efflux pump	diaminopyrimidine antibiotic;fluoroquinolone antibiotic;glycylcycline;nitrofuran antibiotic;tetracycline antibiotic	antibiotic efflux
ARO_Name:ramA	General Bacterial Porin with reduced permeability to beta-lactams;resistance-nodulation-cell division (RND) antibiotic efflux pump	carbapenem;cephalosporin;cephamycin;fluoroquinolone antibiotic;glycylcycline;monobactam;penam;penem;phenicol antibiotic;rifamycin antibiotic;tetracycline antibiotic;triclosan	antibiotic efflux;reduced permeability to antibiotic
ARO_Name:evgS	major facilitator superfamily (MFS) antibiotic efflux pump;resistance-nodulation-cell division (RND) antibiotic efflux pump	fluoroquinolone antibiotic;macrolide antibiotic;penam;tetracycline antibiotic	antibiotic efflux
28
ARO_Name:Klebsiella pneumoniae acrA	resistance-nodulation-cell division (RND) antibiotic efflux pump	cephalosporin;fluoroquinolone antibiotic;glycylcycline;penam;phenicol antibiotic;rifamycin antibiotic;tetracycline antibiotic;triclosan	antibiotic efflux
ARO_Name:marA	General Bacterial Porin with reduced permeability to beta-lactams;resistance-nodulation-cell division (RND) antibiotic efflux pump	carbapenem;cephalosporin;cephamycin;fluoroquinolone antibiotic;glycylcycline;monobactam;penam;penem;phenicol antibiotic;rifamycin antibiotic;tetracycline antibiotic;triclosan	antibiotic efflux;reduced permeability to antibiotic
ARO_Name:H-NS	major facilitator superfamily (MFS) antibiotic efflux pump;resistance-nodulation-cell division (RND) antibiotic efflux pump	cephalosporin;cephamycin;fluoroquinolone antibiotic;macrolide antibiotic;penam;tetracycline antibiotic	antibiotic efflux
ARO_Name:adeF	resistance-nodulation-cell division (RND) antibiotic efflux pump	fluoroquinolone antibiotic;tetracycline antibiotic;	antibiotic efflux
ARO_Name:oqxB	resistance-nodulation-cell division (RND) antibiotic efflux pump	diaminopyrimidine antibiotic;fluoroquinolone antibiotic;glycylcycline;nitrofuran antibiotic;tetracycline antibiotic	antibiotic efflux
ARO_Name:oqxA	resistance-nodulation-cell division (RND) antibiotic efflux pump	diaminopyrimidine antibiotic;fluoroquinolone antibiotic;glycylcycline;nitrofuran antibiotic;tetracycline antibiotic	antibiotic efflux
ARO_Name:Klebsiella pneumoniae KpnE	major facilitator superfamily (MFS) antibiotic efflux pump	aminoglycoside antibiotic;cephalosporin;macrolide antibiotic;peptide antibiotic;rifamycin antibiotic;tetracycline antibiotic	antibiotic efflux
ARO_Name:Klebsiella pneumoniae KpnF	major facilitator superfamily (MFS) antibiotic efflux pump	aminoglycoside antibiotic;cephalosporin;macrolide antibiotic;peptide antibiotic;rifamycin antibiotic;tetracycline antibiotic	antibiotic efflux
ARO_Name:tet(D)	major facilitator superfamily (MFS) antibiotic efflux pump	tetracycline antibiotic	antibiotic efflux
ARO_Name:ramA	General Bacterial Porin with reduced permeability to beta-lactams;resistance-nodulation-cell division (RND) antibiotic efflux pump	carbapenem;cephalosporin;cephamycin;fluoroquinolone antibiotic;glycylcycline;monobactam;penam;penem;phenicol antibiotic;rifamycin antibiotic;tetracycline antibiotic;triclosan	antibiotic efflux;reduced permeability to antibiotic
ARO_Name:evgS	major facilitator superfamily (MFS) antibiotic efflux pump;resistance-nodulation-cell division (RND) antibiotic efflux pump	fluoroquinolone antibiotic;macrolide antibiotic;penam;tetracycline antibiotic	antibiotic efflux
27
ARO_Name:adeF	resistance-nodulation-cell division (RND) antibiotic efflux pump	fluoroquinolone antibiotic;tetracycline antibiotic;	antibiotic efflux
ARO_Name:Klebsiella pneumoniae KpnE	major facilitator superfamily (MFS) antibiotic efflux pump	aminoglycoside antibiotic;cephalosporin;macrolide antibiotic;peptide antibiotic;rifamycin antibiotic;tetracycline antibiotic	antibiotic efflux
ARO_Name:Klebsiella pneumoniae KpnF	major facilitator superfamily (MFS) antibiotic efflux pump	aminoglycoside antibiotic;cephalosporin;macrolide antibiotic;peptide antibiotic;rifamycin antibiotic;tetracycline antibiotic	antibiotic efflux
ARO_Name:H-NS	major facilitator superfamily (MFS) antibiotic efflux pump;resistance-nodulation-cell division (RND) antibiotic efflux pump	cephalosporin;cephamycin;fluoroquinolone antibiotic;macrolide antibiotic;penam;tetracycline antibiotic	antibiotic efflux
ARO_Name:Klebsiella pneumoniae acrA	resistance-nodulation-cell division (RND) antibiotic efflux pump	cephalosporin;fluoroquinolone antibiotic;glycylcycline;penam;phenicol antibiotic;rifamycin antibiotic;tetracycline antibiotic;triclosan	antibiotic efflux
ARO_Name:marA	General Bacterial Porin with reduced permeability to beta-lactams;resistance-nodulation-cell division (RND) antibiotic efflux pump	carbapenem;cephalosporin;cephamycin;fluoroquinolone antibiotic;glycylcycline;monobactam;penam;penem;phenicol antibiotic;rifamycin antibiotic;tetracycline antibiotic;triclosan	antibiotic efflux;reduced permeability to antibiotic
ARO_Name:LAP-2	LAP beta-lactamase	aminoglycoside antibiotic;fluoroquinolone antibiotic;rifamycin antibiotic;tetracycline antibiotic	antibiotic inactivation
ARO_Name:tet(A)	major facilitator superfamily (MFS) antibiotic efflux pump	tetracycline antibiotic	antibiotic efflux
ARO_Name:oqxB	resistance-nodulation-cell division (RND) antibiotic efflux pump	diaminopyrimidine antibiotic;fluoroquinolone antibiotic;glycylcycline;nitrofuran antibiotic;tetracycline antibiotic	antibiotic efflux
ARO_Name:ramA	General Bacterial Porin with reduced permeability to beta-lactams;resistance-nodulation-cell division (RND) antibiotic efflux pump	carbapenem;cephalosporin;cephamycin;fluoroquinolone antibiotic;glycylcycline;monobactam;penam;penem;phenicol antibiotic;rifamycin antibiotic;tetracycline antibiotic;triclosan	antibiotic efflux;reduced permeability to antibiotic
ARO_Name:evgS	major facilitator superfamily (MFS) antibiotic efflux pump;resistance-nodulation-cell division (RND) antibiotic efflux pump	fluoroquinolone antibiotic;macrolide antibiotic;penam;tetracycline antibiotic	antibiotic efflux
26
ARO_Name:H-NS	major facilitator superfamily (MFS) antibiotic efflux pump;resistance-nodulation-cell division (RND) antibiotic efflux pump	cephalosporin;cephamycin;fluoroquinolone antibiotic;macrolide antibiotic;penam;tetracycline antibiotic	antibiotic efflux
ARO_Name:oqxA	resistance-nodulation-cell division (RND) antibiotic efflux pump	diaminopyrimidine antibiotic;fluoroquinolone antibiotic;glycylcycline;nitrofuran antibiotic;tetracycline antibiotic	antibiotic efflux
ARO_Name:adeF	resistance-nodulation-cell division (RND) antibiotic efflux pump	fluoroquinolone antibiotic;tetracycline antibiotic;	antibiotic efflux
ARO_Name:Klebsiella pneumoniae acrA	resistance-nodulation-cell division (RND) antibiotic efflux pump	cephalosporin;fluoroquinolone antibiotic;glycylcycline;penam;phenicol antibiotic;rifamycin antibiotic;tetracycline antibiotic;triclosan	antibiotic efflux
ARO_Name:Klebsiella pneumoniae KpnE	major facilitator superfamily (MFS) antibiotic efflux pump	aminoglycoside antibiotic;cephalosporin;macrolide antibiotic;peptide antibiotic;rifamycin antibiotic;tetracycline antibiotic	antibiotic efflux
ARO_Name:Klebsiella pneumoniae KpnF	major facilitator superfamily (MFS) antibiotic efflux pump	aminoglycoside antibiotic;cephalosporin;macrolide antibiotic;peptide antibiotic;rifamycin antibiotic;tetracycline antibiotic	antibiotic efflux
ARO_Name:marA	General Bacterial Porin with reduced permeability to beta-lactams;resistance-nodulation-cell division (RND) antibiotic efflux pump	carbapenem;cephalosporin;cephamycin;fluoroquinolone antibiotic;glycylcycline;monobactam;penam;penem;phenicol antibiotic;rifamycin antibiotic;tetracycline antibiotic;triclosan	antibiotic efflux;reduced permeability to antibiotic
ARO_Name:oqxB	resistance-nodulation-cell division (RND) antibiotic efflux pump	diaminopyrimidine antibiotic;fluoroquinolone antibiotic;glycylcycline;nitrofuran antibiotic;tetracycline antibiotic	antibiotic efflux
ARO_Name:ramA	General Bacterial Porin with reduced permeability to beta-lactams;resistance-nodulation-cell division (RND) antibiotic efflux pump	carbapenem;cephalosporin;cephamycin;fluoroquinolone antibiotic;glycylcycline;monobactam;penam;penem;phenicol antibiotic;rifamycin antibiotic;tetracycline antibiotic;triclosan	antibiotic efflux;reduced permeability to antibiotic
ARO_Name:evgS	major facilitator superfamily (MFS) antibiotic efflux pump;resistance-nodulation-cell division (RND) antibiotic efflux pump	fluoroquinolone antibiotic;macrolide antibiotic;penam;tetracycline antibiotic	antibiotic efflux
24
ARO_Name:Klebsiella pneumoniae acrA	resistance-nodulation-cell division (RND) antibiotic efflux pump	cephalosporin;fluoroquinolone antibiotic;glycylcycline;penam;phenicol antibiotic;rifamycin antibiotic;tetracycline antibiotic;triclosan	antibiotic efflux
ARO_Name:H-NS	major facilitator superfamily (MFS) antibiotic efflux pump;resistance-nodulation-cell division (RND) antibiotic efflux pump	cephalosporin;cephamycin;fluoroquinolone antibiotic;macrolide antibiotic;penam;tetracycline antibiotic	antibiotic efflux
ARO_Name:Klebsiella pneumoniae KpnE	major facilitator superfamily (MFS) antibiotic efflux pump	aminoglycoside antibiotic;cephalosporin;macrolide antibiotic;peptide antibiotic;rifamycin antibiotic;tetracycline antibiotic	antibiotic efflux
ARO_Name:Klebsiella pneumoniae KpnF	major facilitator superfamily (MFS) antibiotic efflux pump	aminoglycoside antibiotic;cephalosporin;macrolide antibiotic;peptide antibiotic;rifamycin antibiotic;tetracycline antibiotic	antibiotic efflux
ARO_Name:marA	General Bacterial Porin with reduced permeability to beta-lactams;resistance-nodulation-cell division (RND) antibiotic efflux pump	carbapenem;cephalosporin;cephamycin;fluoroquinolone antibiotic;glycylcycline;monobactam;penam;penem;phenicol antibiotic;rifamycin antibiotic;tetracycline antibiotic;triclosan	antibiotic efflux;reduced permeability to antibiotic
ARO_Name:adeF	resistance-nodulation-cell division (RND) antibiotic efflux pump	fluoroquinolone antibiotic;tetracycline antibiotic;	antibiotic efflux
ARO_Name:oqxA	resistance-nodulation-cell division (RND) antibiotic efflux pump	diaminopyrimidine antibiotic;fluoroquinolone antibiotic;glycylcycline;nitrofuran antibiotic;tetracycline antibiotic	antibiotic efflux
ARO_Name:tet(D)	major facilitator superfamily (MFS) antibiotic efflux pump	tetracycline antibiotic	antibiotic efflux
ARO_Name:oqxB	resistance-nodulation-cell division (RND) antibiotic efflux pump	diaminopyrimidine antibiotic;fluoroquinolone antibiotic;glycylcycline;nitrofuran antibiotic;tetracycline antibiotic	antibiotic efflux
ARO_Name:ramA	General Bacterial Porin with reduced permeability to beta-lactams;resistance-nodulation-cell division (RND) antibiotic efflux pump	carbapenem;cephalosporin;cephamycin;fluoroquinolone antibiotic;glycylcycline;monobactam;penam;penem;phenicol antibiotic;rifamycin antibiotic;tetracycline antibiotic;triclosan	antibiotic efflux;reduced permeability to antibiotic
ARO_Name:evgS	major facilitator superfamily (MFS) antibiotic efflux pump;resistance-nodulation-cell division (RND) antibiotic efflux pump	fluoroquinolone antibiotic;macrolide antibiotic;penam;tetracycline antibiotic	antibiotic efflux
23
ARO_Name:Klebsiella pneumoniae KpnE	major facilitator superfamily (MFS) antibiotic efflux pump	aminoglycoside antibiotic;cephalosporin;macrolide antibiotic;peptide antibiotic;rifamycin antibiotic;tetracycline antibiotic	antibiotic efflux
ARO_Name:Klebsiella pneumoniae KpnF	major facilitator superfamily (MFS) antibiotic efflux pump	aminoglycoside antibiotic;cephalosporin;macrolide antibiotic;peptide antibiotic;rifamycin antibiotic;tetracycline antibiotic	antibiotic efflux
ARO_Name:marA	General Bacterial Porin with reduced permeability to beta-lactams;resistance-nodulation-cell division (RND) antibiotic efflux pump	carbapenem;cephalosporin;cephamycin;fluoroquinolone antibiotic;glycylcycline;monobactam;penam;penem;phenicol antibiotic;rifamycin antibiotic;tetracycline antibiotic;triclosan	antibiotic efflux;reduced permeability to antibiotic
ARO_Name:H-NS	major facilitator superfamily (MFS) antibiotic efflux pump;resistance-nodulation-cell division (RND) antibiotic efflux pump	cephalosporin;cephamycin;fluoroquinolone antibiotic;macrolide antibiotic;penam;tetracycline antibiotic	antibiotic efflux
ARO_Name:Klebsiella pneumoniae acrA	resistance-nodulation-cell division (RND) antibiotic efflux pump	cephalosporin;fluoroquinolone antibiotic;glycylcycline;penam;phenicol antibiotic;rifamycin antibiotic;tetracycline antibiotic;triclosan	antibiotic efflux
ARO_Name:oqxA	resistance-nodulation-cell division (RND) antibiotic efflux pump	diaminopyrimidine antibiotic;fluoroquinolone antibiotic;glycylcycline;nitrofuran antibiotic;tetracycline antibiotic	antibiotic efflux
ARO_Name:adeF	resistance-nodulation-cell division (RND) antibiotic efflux pump	fluoroquinolone antibiotic;tetracycline antibiotic;	antibiotic efflux
ARO_Name:oqxB	resistance-nodulation-cell division (RND) antibiotic efflux pump	diaminopyrimidine antibiotic;fluoroquinolone antibiotic;glycylcycline;nitrofuran antibiotic;tetracycline antibiotic	antibiotic efflux
ARO_Name:ramA	General Bacterial Porin with reduced permeability to beta-lactams;resistance-nodulation-cell division (RND) antibiotic efflux pump	carbapenem;cephalosporin;cephamycin;fluoroquinolone antibiotic;glycylcycline;monobactam;penam;penem;phenicol antibiotic;rifamycin antibiotic;tetracycline antibiotic;triclosan	antibiotic efflux;reduced permeability to antibiotic
ARO_Name:evgS	major facilitator superfamily (MFS) antibiotic efflux pump;resistance-nodulation-cell division (RND) antibiotic efflux pump	fluoroquinolone antibiotic;macrolide antibiotic;penam;tetracycline antibiotic	antibiotic efflux
22
ARO_Name:H-NS	major facilitator superfamily (MFS) antibiotic efflux pump;resistance-nodulation-cell division (RND) antibiotic efflux pump	cephalosporin;cephamycin;fluoroquinolone antibiotic;macrolide antibiotic;penam;tetracycline antibiotic	antibiotic efflux
ARO_Name:marA	General Bacterial Porin with reduced permeability to beta-lactams;resistance-nodulation-cell division (RND) antibiotic efflux pump	carbapenem;cephalosporin;cephamycin;fluoroquinolone antibiotic;glycylcycline;monobactam;penam;penem;phenicol antibiotic;rifamycin antibiotic;tetracycline antibiotic;triclosan	antibiotic efflux;reduced permeability to antibiotic
ARO_Name:Klebsiella pneumoniae KpnF	major facilitator superfamily (MFS) antibiotic efflux pump	aminoglycoside antibiotic;cephalosporin;macrolide antibiotic;peptide antibiotic;rifamycin antibiotic;tetracycline antibiotic	antibiotic efflux
ARO_Name:Klebsiella pneumoniae KpnE	major facilitator superfamily (MFS) antibiotic efflux pump	aminoglycoside antibiotic;cephalosporin;macrolide antibiotic;peptide antibiotic;rifamycin antibiotic;tetracycline antibiotic	antibiotic efflux
ARO_Name:Klebsiella pneumoniae acrA	resistance-nodulation-cell division (RND) antibiotic efflux pump	cephalosporin;fluoroquinolone antibiotic;glycylcycline;penam;phenicol antibiotic;rifamycin antibiotic;tetracycline antibiotic;triclosan	antibiotic efflux
ARO_Name:adeF	resistance-nodulation-cell division (RND) antibiotic efflux pump	fluoroquinolone antibiotic;tetracycline antibiotic;	antibiotic efflux
ARO_Name:oqxA	resistance-nodulation-cell division (RND) antibiotic efflux pump	diaminopyrimidine antibiotic;fluoroquinolone antibiotic;glycylcycline;nitrofuran antibiotic;tetracycline antibiotic	antibiotic efflux
ARO_Name:oqxB	resistance-nodulation-cell division (RND) antibiotic efflux pump	diaminopyrimidine antibiotic;fluoroquinolone antibiotic;glycylcycline;nitrofuran antibiotic;tetracycline antibiotic	antibiotic efflux
ARO_Name:ramA	General Bacterial Porin with reduced permeability to beta-lactams;resistance-nodulation-cell division (RND) antibiotic efflux pump	carbapenem;cephalosporin;cephamycin;fluoroquinolone antibiotic;glycylcycline;monobactam;penam;penem;phenicol antibiotic;rifamycin antibiotic;tetracycline antibiotic;triclosan	antibiotic efflux;reduced permeability to antibiotic
ARO_Name:evgS	major facilitator superfamily (MFS) antibiotic efflux pump;resistance-nodulation-cell division (RND) antibiotic efflux pump	fluoroquinolone antibiotic;macrolide antibiotic;penam;tetracycline antibiotic	antibiotic efflux
21
ARO_Name:Klebsiella pneumoniae acrA	resistance-nodulation-cell division (RND) antibiotic efflux pump	cephalosporin;fluoroquinolone antibiotic;glycylcycline;penam;phenicol antibiotic;rifamycin antibiotic;tetracycline antibiotic;triclosan	antibiotic efflux
ARO_Name:Klebsiella pneumoniae KpnE	major facilitator superfamily (MFS) antibiotic efflux pump	aminoglycoside antibiotic;cephalosporin;macrolide antibiotic;peptide antibiotic;rifamycin antibiotic;tetracycline antibiotic	antibiotic efflux
ARO_Name:Klebsiella pneumoniae KpnF	major facilitator superfamily (MFS) antibiotic efflux pump	aminoglycoside antibiotic;cephalosporin;macrolide antibiotic;peptide antibiotic;rifamycin antibiotic;tetracycline antibiotic	antibiotic efflux
ARO_Name:marA	General Bacterial Porin with reduced permeability to beta-lactams;resistance-nodulation-cell division (RND) antibiotic efflux pump	carbapenem;cephalosporin;cephamycin;fluoroquinolone antibiotic;glycylcycline;monobactam;penam;penem;phenicol antibiotic;rifamycin antibiotic;tetracycline antibiotic;triclosan	antibiotic efflux;reduced permeability to antibiotic
ARO_Name:H-NS	major facilitator superfamily (MFS) antibiotic efflux pump;resistance-nodulation-cell division (RND) antibiotic efflux pump	cephalosporin;cephamycin;fluoroquinolone antibiotic;macrolide antibiotic;penam;tetracycline antibiotic	antibiotic efflux
ARO_Name:adeF	resistance-nodulation-cell division (RND) antibiotic efflux pump	fluoroquinolone antibiotic;tetracycline antibiotic;	antibiotic efflux
ARO_Name:oqxA	resistance-nodulation-cell division (RND) antibiotic efflux pump	diaminopyrimidine antibiotic;fluoroquinolone antibiotic;glycylcycline;nitrofuran antibiotic;tetracycline antibiotic	antibiotic efflux
ARO_Name:tet(A)	major facilitator superfamily (MFS) antibiotic efflux pump	tetracycline antibiotic	antibiotic efflux
ARO_Name:oqxB	resistance-nodulation-cell division (RND) antibiotic efflux pump	diaminopyrimidine antibiotic;fluoroquinolone antibiotic;glycylcycline;nitrofuran antibiotic;tetracycline antibiotic	antibiotic efflux
ARO_Name:ramA	General Bacterial Porin with reduced permeability to beta-lactams;resistance-nodulation-cell division (RND) antibiotic efflux pump	carbapenem;cephalosporin;cephamycin;fluoroquinolone antibiotic;glycylcycline;monobactam;penam;penem;phenicol antibiotic;rifamycin antibiotic;tetracycline antibiotic;triclosan	antibiotic efflux;reduced permeability to antibiotic
ARO_Name:evgS	major facilitator superfamily (MFS) antibiotic efflux pump;resistance-nodulation-cell division (RND) antibiotic efflux pump	fluoroquinolone antibiotic;macrolide antibiotic;penam;tetracycline antibiotic	antibiotic efflux
20
ARO_Name:adeF	resistance-nodulation-cell division (RND) antibiotic efflux pump	fluoroquinolone antibiotic;tetracycline antibiotic;	antibiotic efflux
ARO_Name:marA	General Bacterial Porin with reduced permeability to beta-lactams;resistance-nodulation-cell division (RND) antibiotic efflux pump	carbapenem;cephalosporin;cephamycin;fluoroquinolone antibiotic;glycylcycline;monobactam;penam;penem;phenicol antibiotic;rifamycin antibiotic;tetracycline antibiotic;triclosan	antibiotic efflux;reduced permeability to antibiotic
ARO_Name:Klebsiella pneumoniae KpnF	major facilitator superfamily (MFS) antibiotic efflux pump	aminoglycoside antibiotic;cephalosporin;macrolide antibiotic;peptide antibiotic;rifamycin antibiotic;tetracycline antibiotic	antibiotic efflux
ARO_Name:Klebsiella pneumoniae KpnE	major facilitator superfamily (MFS) antibiotic efflux pump	aminoglycoside antibiotic;cephalosporin;macrolide antibiotic;peptide antibiotic;rifamycin antibiotic;tetracycline antibiotic	antibiotic efflux
ARO_Name:oqxA	resistance-nodulation-cell division (RND) antibiotic efflux pump	diaminopyrimidine antibiotic;fluoroquinolone antibiotic;glycylcycline;nitrofuran antibiotic;tetracycline antibiotic	antibiotic efflux
ARO_Name:Klebsiella pneumoniae acrA	resistance-nodulation-cell division (RND) antibiotic efflux pump	cephalosporin;fluoroquinolone antibiotic;glycylcycline;penam;phenicol antibiotic;rifamycin antibiotic;tetracycline antibiotic;triclosan	antibiotic efflux
ARO_Name:H-NS	major facilitator superfamily (MFS) antibiotic efflux pump;resistance-nodulation-cell division (RND) antibiotic efflux pump	cephalosporin;cephamycin;fluoroquinolone antibiotic;macrolide antibiotic;penam;tetracycline antibiotic	antibiotic efflux
ARO_Name:tet(A)	major facilitator superfamily (MFS) antibiotic efflux pump	tetracycline antibiotic	antibiotic efflux
ARO_Name:oqxB	resistance-nodulation-cell division (RND) antibiotic efflux pump	diaminopyrimidine antibiotic;fluoroquinolone antibiotic;glycylcycline;nitrofuran antibiotic;tetracycline antibiotic	antibiotic efflux
ARO_Name:ramA	General Bacterial Porin with reduced permeability to beta-lactams;resistance-nodulation-cell division (RND) antibiotic efflux pump	carbapenem;cephalosporin;cephamycin;fluoroquinolone antibiotic;glycylcycline;monobactam;penam;penem;phenicol antibiotic;rifamycin antibiotic;tetracycline antibiotic;triclosan	antibiotic efflux;reduced permeability to antibiotic
ARO_Name:evgS	major facilitator superfamily (MFS) antibiotic efflux pump;resistance-nodulation-cell division (RND) antibiotic efflux pump	fluoroquinolone antibiotic;macrolide antibiotic;penam;tetracycline antibiotic	antibiotic efflux
19
ARO_Name:H-NS	major facilitator superfamily (MFS) antibiotic efflux pump;resistance-nodulation-cell division (RND) antibiotic efflux pump	cephalosporin;cephamycin;fluoroquinolone antibiotic;macrolide antibiotic;penam;tetracycline antibiotic	antibiotic efflux
ARO_Name:Klebsiella pneumoniae KpnE	major facilitator superfamily (MFS) antibiotic efflux pump	aminoglycoside antibiotic;cephalosporin;macrolide antibiotic;peptide antibiotic;rifamycin antibiotic;tetracycline antibiotic	antibiotic efflux
ARO_Name:Klebsiella pneumoniae KpnF	major facilitator superfamily (MFS) antibiotic efflux pump	aminoglycoside antibiotic;cephalosporin;macrolide antibiotic;peptide antibiotic;rifamycin antibiotic;tetracycline antibiotic	antibiotic efflux
ARO_Name:marA	General Bacterial Porin with reduced permeability to beta-lactams;resistance-nodulation-cell division (RND) antibiotic efflux pump	carbapenem;cephalosporin;cephamycin;fluoroquinolone antibiotic;glycylcycline;monobactam;penam;penem;phenicol antibiotic;rifamycin antibiotic;tetracycline antibiotic;triclosan	antibiotic efflux;reduced permeability to antibiotic
ARO_Name:Klebsiella pneumoniae acrA	resistance-nodulation-cell division (RND) antibiotic efflux pump	cephalosporin;fluoroquinolone antibiotic;glycylcycline;penam;phenicol antibiotic;rifamycin antibiotic;tetracycline antibiotic;triclosan	antibiotic efflux
ARO_Name:adeF	resistance-nodulation-cell division (RND) antibiotic efflux pump	fluoroquinolone antibiotic;tetracycline antibiotic;	antibiotic efflux
ARO_Name:oqxA	resistance-nodulation-cell division (RND) antibiotic efflux pump	diaminopyrimidine antibiotic;fluoroquinolone antibiotic;glycylcycline;nitrofuran antibiotic;tetracycline antibiotic	antibiotic efflux
ARO_Name:oqxB	resistance-nodulation-cell division (RND) antibiotic efflux pump	diaminopyrimidine antibiotic;fluoroquinolone antibiotic;glycylcycline;nitrofuran antibiotic;tetracycline antibiotic	antibiotic efflux
ARO_Name:ramA	General Bacterial Porin with reduced permeability to beta-lactams;resistance-nodulation-cell division (RND) antibiotic efflux pump	carbapenem;cephalosporin;cephamycin;fluoroquinolone antibiotic;glycylcycline;monobactam;penam;penem;phenicol antibiotic;rifamycin antibiotic;tetracycline antibiotic;triclosan	antibiotic efflux;reduced permeability to antibiotic
ARO_Name:evgS	major facilitator superfamily (MFS) antibiotic efflux pump;resistance-nodulation-cell division (RND) antibiotic efflux pump	fluoroquinolone antibiotic;macrolide antibiotic;penam;tetracycline antibiotic	antibiotic efflux
18
ARO_Name:Klebsiella pneumoniae acrA	resistance-nodulation-cell division (RND) antibiotic efflux pump	cephalosporin;fluoroquinolone antibiotic;glycylcycline;penam;phenicol antibiotic;rifamycin antibiotic;tetracycline antibiotic;triclosan	antibiotic efflux
ARO_Name:H-NS	major facilitator superfamily (MFS) antibiotic efflux pump;resistance-nodulation-cell division (RND) antibiotic efflux pump	cephalosporin;cephamycin;fluoroquinolone antibiotic;macrolide antibiotic;penam;tetracycline antibiotic	antibiotic efflux
ARO_Name:oqxA	resistance-nodulation-cell division (RND) antibiotic efflux pump	diaminopyrimidine antibiotic;fluoroquinolone antibiotic;glycylcycline;nitrofuran antibiotic;tetracycline antibiotic	antibiotic efflux
ARO_Name:adeF	resistance-nodulation-cell division (RND) antibiotic efflux pump	fluoroquinolone antibiotic;tetracycline antibiotic;	antibiotic efflux
ARO_Name:Klebsiella pneumoniae KpnE	major facilitator superfamily (MFS) antibiotic efflux pump	aminoglycoside antibiotic;cephalosporin;macrolide antibiotic;peptide antibiotic;rifamycin antibiotic;tetracycline antibiotic	antibiotic efflux
ARO_Name:Klebsiella pneumoniae KpnF	major facilitator superfamily (MFS) antibiotic efflux pump	aminoglycoside antibiotic;cephalosporin;macrolide antibiotic;peptide antibiotic;rifamycin antibiotic;tetracycline antibiotic	antibiotic efflux
ARO_Name:marA	General Bacterial Porin with reduced permeability to beta-lactams;resistance-nodulation-cell division (RND) antibiotic efflux pump	carbapenem;cephalosporin;cephamycin;fluoroquinolone antibiotic;glycylcycline;monobactam;penam;penem;phenicol antibiotic;rifamycin antibiotic;tetracycline antibiotic;triclosan	antibiotic efflux;reduced permeability to antibiotic
ARO_Name:oqxB	resistance-nodulation-cell division (RND) antibiotic efflux pump	diaminopyrimidine antibiotic;fluoroquinolone antibiotic;glycylcycline;nitrofuran antibiotic;tetracycline antibiotic	antibiotic efflux
ARO_Name:ramA	General Bacterial Porin with reduced permeability to beta-lactams;resistance-nodulation-cell division (RND) antibiotic efflux pump	carbapenem;cephalosporin;cephamycin;fluoroquinolone antibiotic;glycylcycline;monobactam;penam;penem;phenicol antibiotic;rifamycin antibiotic;tetracycline antibiotic;triclosan	antibiotic efflux;reduced permeability to antibiotic
ARO_Name:evgS	major facilitator superfamily (MFS) antibiotic efflux pump;resistance-nodulation-cell division (RND) antibiotic efflux pump	fluoroquinolone antibiotic;macrolide antibiotic;penam;tetracycline antibiotic	antibiotic efflux
17
ARO_Name:H-NS	major facilitator superfamily (MFS) antibiotic efflux pump;resistance-nodulation-cell division (RND) antibiotic efflux pump	cephalosporin;cephamycin;fluoroquinolone antibiotic;macrolide antibiotic;penam;tetracycline antibiotic	antibiotic efflux
ARO_Name:adeF	resistance-nodulation-cell division (RND) antibiotic efflux pump	fluoroquinolone antibiotic;tetracycline antibiotic;	antibiotic efflux
ARO_Name:oqxA	resistance-nodulation-cell division (RND) antibiotic efflux pump	diaminopyrimidine antibiotic;fluoroquinolone antibiotic;glycylcycline;nitrofuran antibiotic;tetracycline antibiotic	antibiotic efflux
ARO_Name:Klebsiella pneumoniae acrA	resistance-nodulation-cell division (RND) antibiotic efflux pump	cephalosporin;fluoroquinolone antibiotic;glycylcycline;penam;phenicol antibiotic;rifamycin antibiotic;tetracycline antibiotic;triclosan	antibiotic efflux
ARO_Name:Klebsiella pneumoniae KpnE	major facilitator superfamily (MFS) antibiotic efflux pump	aminoglycoside antibiotic;cephalosporin;macrolide antibiotic;peptide antibiotic;rifamycin antibiotic;tetracycline antibiotic	antibiotic efflux
ARO_Name:Klebsiella pneumoniae KpnF	major facilitator superfamily (MFS) antibiotic efflux pump	aminoglycoside antibiotic;cephalosporin;macrolide antibiotic;peptide antibiotic;rifamycin antibiotic;tetracycline antibiotic	antibiotic efflux
ARO_Name:marA	General Bacterial Porin with reduced permeability to beta-lactams;resistance-nodulation-cell division (RND) antibiotic efflux pump	carbapenem;cephalosporin;cephamycin;fluoroquinolone antibiotic;glycylcycline;monobactam;penam;penem;phenicol antibiotic;rifamycin antibiotic;tetracycline antibiotic;triclosan	antibiotic efflux;reduced permeability to antibiotic
ARO_Name:tet(A)	major facilitator superfamily (MFS) antibiotic efflux pump	tetracycline antibiotic	antibiotic efflux
ARO_Name:oqxB	resistance-nodulation-cell division (RND) antibiotic efflux pump	diaminopyrimidine antibiotic;fluoroquinolone antibiotic;glycylcycline;nitrofuran antibiotic;tetracycline antibiotic	antibiotic efflux
ARO_Name:ramA	General Bacterial Porin with reduced permeability to beta-lactams;resistance-nodulation-cell division (RND) antibiotic efflux pump	carbapenem;cephalosporin;cephamycin;fluoroquinolone antibiotic;glycylcycline;monobactam;penam;penem;phenicol antibiotic;rifamycin antibiotic;tetracycline antibiotic;triclosan	antibiotic efflux;reduced permeability to antibiotic
ARO_Name:evgS	major facilitator superfamily (MFS) antibiotic efflux pump;resistance-nodulation-cell division (RND) antibiotic efflux pump	fluoroquinolone antibiotic;macrolide antibiotic;penam;tetracycline antibiotic	antibiotic efflux
16
ARO_Name:Klebsiella pneumoniae KpnE	major facilitator superfamily (MFS) antibiotic efflux pump	aminoglycoside antibiotic;cephalosporin;macrolide antibiotic;peptide antibiotic;rifamycin antibiotic;tetracycline antibiotic	antibiotic efflux
ARO_Name:Klebsiella pneumoniae KpnF	major facilitator superfamily (MFS) antibiotic efflux pump	aminoglycoside antibiotic;cephalosporin;macrolide antibiotic;peptide antibiotic;rifamycin antibiotic;tetracycline antibiotic	antibiotic efflux
ARO_Name:marA	General Bacterial Porin with reduced permeability to beta-lactams;resistance-nodulation-cell division (RND) antibiotic efflux pump	carbapenem;cephalosporin;cephamycin;fluoroquinolone antibiotic;glycylcycline;monobactam;penam;penem;phenicol antibiotic;rifamycin antibiotic;tetracycline antibiotic;triclosan	antibiotic efflux;reduced permeability to antibiotic
ARO_Name:H-NS	major facilitator superfamily (MFS) antibiotic efflux pump;resistance-nodulation-cell division (RND) antibiotic efflux pump	cephalosporin;cephamycin;fluoroquinolone antibiotic;macrolide antibiotic;penam;tetracycline antibiotic	antibiotic efflux
ARO_Name:Klebsiella pneumoniae acrA	resistance-nodulation-cell division (RND) antibiotic efflux pump	cephalosporin;fluoroquinolone antibiotic;glycylcycline;penam;phenicol antibiotic;rifamycin antibiotic;tetracycline antibiotic;triclosan	antibiotic efflux
ARO_Name:oqxA	resistance-nodulation-cell division (RND) antibiotic efflux pump	diaminopyrimidine antibiotic;fluoroquinolone antibiotic;glycylcycline;nitrofuran antibiotic;tetracycline antibiotic	antibiotic efflux
ARO_Name:tet(A)	major facilitator superfamily (MFS) antibiotic efflux pump	tetracycline antibiotic	antibiotic efflux
ARO_Name:adeF	resistance-nodulation-cell division (RND) antibiotic efflux pump	fluoroquinolone antibiotic;tetracycline antibiotic;	antibiotic efflux
ARO_Name:oqxB	resistance-nodulation-cell division (RND) antibiotic efflux pump	diaminopyrimidine antibiotic;fluoroquinolone antibiotic;glycylcycline;nitrofuran antibiotic;tetracycline antibiotic	antibiotic efflux
ARO_Name:ramA	General Bacterial Porin with reduced permeability to beta-lactams;resistance-nodulation-cell division (RND) antibiotic efflux pump	carbapenem;cephalosporin;cephamycin;fluoroquinolone antibiotic;glycylcycline;monobactam;penam;penem;phenicol antibiotic;rifamycin antibiotic;tetracycline antibiotic;triclosan	antibiotic efflux;reduced permeability to antibiotic
ARO_Name:evgS	major facilitator superfamily (MFS) antibiotic efflux pump;resistance-nodulation-cell division (RND) antibiotic efflux pump	fluoroquinolone antibiotic;macrolide antibiotic;penam;tetracycline antibiotic	antibiotic efflux
15
ARO_Name:Klebsiella pneumoniae KpnE	major facilitator superfamily (MFS) antibiotic efflux pump	aminoglycoside antibiotic;cephalosporin;macrolide antibiotic;peptide antibiotic;rifamycin antibiotic;tetracycline antibiotic	antibiotic efflux
ARO_Name:Klebsiella pneumoniae KpnF	major facilitator superfamily (MFS) antibiotic efflux pump	aminoglycoside antibiotic;cephalosporin;macrolide antibiotic;peptide antibiotic;rifamycin antibiotic;tetracycline antibiotic	antibiotic efflux
ARO_Name:marA	General Bacterial Porin with reduced permeability to beta-lactams;resistance-nodulation-cell division (RND) antibiotic efflux pump	carbapenem;cephalosporin;cephamycin;fluoroquinolone antibiotic;glycylcycline;monobactam;penam;penem;phenicol antibiotic;rifamycin antibiotic;tetracycline antibiotic;triclosan	antibiotic efflux;reduced permeability to antibiotic
ARO_Name:H-NS	major facilitator superfamily (MFS) antibiotic efflux pump;resistance-nodulation-cell division (RND) antibiotic efflux pump	cephalosporin;cephamycin;fluoroquinolone antibiotic;macrolide antibiotic;penam;tetracycline antibiotic	antibiotic efflux
ARO_Name:adeF	resistance-nodulation-cell division (RND) antibiotic efflux pump	fluoroquinolone antibiotic;tetracycline antibiotic;	antibiotic efflux
ARO_Name:oqxA	resistance-nodulation-cell division (RND) antibiotic efflux pump	diaminopyrimidine antibiotic;fluoroquinolone antibiotic;glycylcycline;nitrofuran antibiotic;tetracycline antibiotic	antibiotic efflux
ARO_Name:Klebsiella pneumoniae acrA	resistance-nodulation-cell division (RND) antibiotic efflux pump	cephalosporin;fluoroquinolone antibiotic;glycylcycline;penam;phenicol antibiotic;rifamycin antibiotic;tetracycline antibiotic;triclosan	antibiotic efflux
ARO_Name:oqxB	resistance-nodulation-cell division (RND) antibiotic efflux pump	diaminopyrimidine antibiotic;fluoroquinolone antibiotic;glycylcycline;nitrofuran antibiotic;tetracycline antibiotic	antibiotic efflux
ARO_Name:ramA	General Bacterial Porin with reduced permeability to beta-lactams;resistance-nodulation-cell division (RND) antibiotic efflux pump	carbapenem;cephalosporin;cephamycin;fluoroquinolone antibiotic;glycylcycline;monobactam;penam;penem;phenicol antibiotic;rifamycin antibiotic;tetracycline antibiotic;triclosan	antibiotic efflux;reduced permeability to antibiotic
ARO_Name:evgS	major facilitator superfamily (MFS) antibiotic efflux pump;resistance-nodulation-cell division (RND) antibiotic efflux pump	fluoroquinolone antibiotic;macrolide antibiotic;penam;tetracycline antibiotic	antibiotic efflux
14
ARO_Name:H-NS	major facilitator superfamily (MFS) antibiotic efflux pump;resistance-nodulation-cell division (RND) antibiotic efflux pump	cephalosporin;cephamycin;fluoroquinolone antibiotic;macrolide antibiotic;penam;tetracycline antibiotic	antibiotic efflux
ARO_Name:adeF	resistance-nodulation-cell division (RND) antibiotic efflux pump	fluoroquinolone antibiotic;tetracycline antibiotic;	antibiotic efflux
ARO_Name:Klebsiella pneumoniae acrA	resistance-nodulation-cell division (RND) antibiotic efflux pump	cephalosporin;fluoroquinolone antibiotic;glycylcycline;penam;phenicol antibiotic;rifamycin antibiotic;tetracycline antibiotic;triclosan	antibiotic efflux
ARO_Name:oqxA	resistance-nodulation-cell division (RND) antibiotic efflux pump	diaminopyrimidine antibiotic;fluoroquinolone antibiotic;glycylcycline;nitrofuran antibiotic;tetracycline antibiotic	antibiotic efflux
ARO_Name:Klebsiella pneumoniae KpnE	major facilitator superfamily (MFS) antibiotic efflux pump	aminoglycoside antibiotic;cephalosporin;macrolide antibiotic;peptide antibiotic;rifamycin antibiotic;tetracycline antibiotic	antibiotic efflux
ARO_Name:Klebsiella pneumoniae KpnF	major facilitator superfamily (MFS) antibiotic efflux pump	aminoglycoside antibiotic;cephalosporin;macrolide antibiotic;peptide antibiotic;rifamycin antibiotic;tetracycline antibiotic	antibiotic efflux
ARO_Name:marA	General Bacterial Porin with reduced permeability to beta-lactams;resistance-nodulation-cell division (RND) antibiotic efflux pump	carbapenem;cephalosporin;cephamycin;fluoroquinolone antibiotic;glycylcycline;monobactam;penam;penem;phenicol antibiotic;rifamycin antibiotic;tetracycline antibiotic;triclosan	antibiotic efflux;reduced permeability to antibiotic
ARO_Name:tet(A)	major facilitator superfamily (MFS) antibiotic efflux pump	tetracycline antibiotic	antibiotic efflux
ARO_Name:LAP-2	LAP beta-lactamase	aminoglycoside antibiotic;fluoroquinolone antibiotic;rifamycin antibiotic;tetracycline antibiotic	antibiotic inactivation
ARO_Name:tet(D)	major facilitator superfamily (MFS) antibiotic efflux pump	tetracycline antibiotic	antibiotic efflux
ARO_Name:oqxB	resistance-nodulation-cell division (RND) antibiotic efflux pump	diaminopyrimidine antibiotic;fluoroquinolone antibiotic;glycylcycline;nitrofuran antibiotic;tetracycline antibiotic	antibiotic efflux
ARO_Name:ramA	General Bacterial Porin with reduced permeability to beta-lactams;resistance-nodulation-cell division (RND) antibiotic efflux pump	carbapenem;cephalosporin;cephamycin;fluoroquinolone antibiotic;glycylcycline;monobactam;penam;penem;phenicol antibiotic;rifamycin antibiotic;tetracycline antibiotic;triclosan	antibiotic efflux;reduced permeability to antibiotic
ARO_Name:evgS	major facilitator superfamily (MFS) antibiotic efflux pump;resistance-nodulation-cell division (RND) antibiotic efflux pump	fluoroquinolone antibiotic;macrolide antibiotic;penam;tetracycline antibiotic	antibiotic efflux
13
ARO_Name:H-NS	major facilitator superfamily (MFS) antibiotic efflux pump;resistance-nodulation-cell division (RND) antibiotic efflux pump	cephalosporin;cephamycin;fluoroquinolone antibiotic;macrolide antibiotic;penam;tetracycline antibiotic	antibiotic efflux
ARO_Name:marA	General Bacterial Porin with reduced permeability to beta-lactams;resistance-nodulation-cell division (RND) antibiotic efflux pump	carbapenem;cephalosporin;cephamycin;fluoroquinolone antibiotic;glycylcycline;monobactam;penam;penem;phenicol antibiotic;rifamycin antibiotic;tetracycline antibiotic;triclosan	antibiotic efflux;reduced permeability to antibiotic
ARO_Name:Klebsiella pneumoniae KpnF	major facilitator superfamily (MFS) antibiotic efflux pump	aminoglycoside antibiotic;cephalosporin;macrolide antibiotic;peptide antibiotic;rifamycin antibiotic;tetracycline antibiotic	antibiotic efflux
ARO_Name:Klebsiella pneumoniae KpnE	major facilitator superfamily (MFS) antibiotic efflux pump	aminoglycoside antibiotic;cephalosporin;macrolide antibiotic;peptide antibiotic;rifamycin antibiotic;tetracycline antibiotic	antibiotic efflux
ARO_Name:oqxA	resistance-nodulation-cell division (RND) antibiotic efflux pump	diaminopyrimidine antibiotic;fluoroquinolone antibiotic;glycylcycline;nitrofuran antibiotic;tetracycline antibiotic	antibiotic efflux
ARO_Name:adeF	resistance-nodulation-cell division (RND) antibiotic efflux pump	fluoroquinolone antibiotic;tetracycline antibiotic;	antibiotic efflux
ARO_Name:Klebsiella pneumoniae acrA	resistance-nodulation-cell division (RND) antibiotic efflux pump	cephalosporin;fluoroquinolone antibiotic;glycylcycline;penam;phenicol antibiotic;rifamycin antibiotic;tetracycline antibiotic;triclosan	antibiotic efflux
ARO_Name:oqxB	resistance-nodulation-cell division (RND) antibiotic efflux pump	diaminopyrimidine antibiotic;fluoroquinolone antibiotic;glycylcycline;nitrofuran antibiotic;tetracycline antibiotic	antibiotic efflux
ARO_Name:ramA	General Bacterial Porin with reduced permeability to beta-lactams;resistance-nodulation-cell division (RND) antibiotic efflux pump	carbapenem;cephalosporin;cephamycin;fluoroquinolone antibiotic;glycylcycline;monobactam;penam;penem;phenicol antibiotic;rifamycin antibiotic;tetracycline antibiotic;triclosan	antibiotic efflux;reduced permeability to antibiotic
ARO_Name:evgS	major facilitator superfamily (MFS) antibiotic efflux pump;resistance-nodulation-cell division (RND) antibiotic efflux pump	fluoroquinolone antibiotic;macrolide antibiotic;penam;tetracycline antibiotic	antibiotic efflux
12
ARO_Name:H-NS	major facilitator superfamily (MFS) antibiotic efflux pump;resistance-nodulation-cell division (RND) antibiotic efflux pump	cephalosporin;cephamycin;fluoroquinolone antibiotic;macrolide antibiotic;penam;tetracycline antibiotic	antibiotic efflux
ARO_Name:marA	General Bacterial Porin with reduced permeability to beta-lactams;resistance-nodulation-cell division (RND) antibiotic efflux pump	carbapenem;cephalosporin;cephamycin;fluoroquinolone antibiotic;glycylcycline;monobactam;penam;penem;phenicol antibiotic;rifamycin antibiotic;tetracycline antibiotic;triclosan	antibiotic efflux;reduced permeability to antibiotic
ARO_Name:Klebsiella pneumoniae KpnF	major facilitator superfamily (MFS) antibiotic efflux pump	aminoglycoside antibiotic;cephalosporin;macrolide antibiotic;peptide antibiotic;rifamycin antibiotic;tetracycline antibiotic	antibiotic efflux
ARO_Name:Klebsiella pneumoniae KpnE	major facilitator superfamily (MFS) antibiotic efflux pump	aminoglycoside antibiotic;cephalosporin;macrolide antibiotic;peptide antibiotic;rifamycin antibiotic;tetracycline antibiotic	antibiotic efflux
ARO_Name:adeF	resistance-nodulation-cell division (RND) antibiotic efflux pump	fluoroquinolone antibiotic;tetracycline antibiotic;	antibiotic efflux
ARO_Name:oqxA	resistance-nodulation-cell division (RND) antibiotic efflux pump	diaminopyrimidine antibiotic;fluoroquinolone antibiotic;glycylcycline;nitrofuran antibiotic;tetracycline antibiotic	antibiotic efflux
ARO_Name:Klebsiella pneumoniae acrA	resistance-nodulation-cell division (RND) antibiotic efflux pump	cephalosporin;fluoroquinolone antibiotic;glycylcycline;penam;phenicol antibiotic;rifamycin antibiotic;tetracycline antibiotic;triclosan	antibiotic efflux
ARO_Name:tet(A)	major facilitator superfamily (MFS) antibiotic efflux pump	tetracycline antibiotic	antibiotic efflux
ARO_Name:oqxB	resistance-nodulation-cell division (RND) antibiotic efflux pump	diaminopyrimidine antibiotic;fluoroquinolone antibiotic;glycylcycline;nitrofuran antibiotic;tetracycline antibiotic	antibiotic efflux
ARO_Name:ramA	General Bacterial Porin with reduced permeability to beta-lactams;resistance-nodulation-cell division (RND) antibiotic efflux pump	carbapenem;cephalosporin;cephamycin;fluoroquinolone antibiotic;glycylcycline;monobactam;penam;penem;phenicol antibiotic;rifamycin antibiotic;tetracycline antibiotic;triclosan	antibiotic efflux;reduced permeability to antibiotic
ARO_Name:evgS	major facilitator superfamily (MFS) antibiotic efflux pump;resistance-nodulation-cell division (RND) antibiotic efflux pump	fluoroquinolone antibiotic;macrolide antibiotic;penam;tetracycline antibiotic	antibiotic efflux
10
ARO_Name:Klebsiella pneumoniae acrA	resistance-nodulation-cell division (RND) antibiotic efflux pump	cephalosporin;fluoroquinolone antibiotic;glycylcycline;penam;phenicol antibiotic;rifamycin antibiotic;tetracycline antibiotic;triclosan	antibiotic efflux
ARO_Name:marA	General Bacterial Porin with reduced permeability to beta-lactams;resistance-nodulation-cell division (RND) antibiotic efflux pump	carbapenem;cephalosporin;cephamycin;fluoroquinolone antibiotic;glycylcycline;monobactam;penam;penem;phenicol antibiotic;rifamycin antibiotic;tetracycline antibiotic;triclosan	antibiotic efflux;reduced permeability to antibiotic
ARO_Name:H-NS	major facilitator superfamily (MFS) antibiotic efflux pump;resistance-nodulation-cell division (RND) antibiotic efflux pump	cephalosporin;cephamycin;fluoroquinolone antibiotic;macrolide antibiotic;penam;tetracycline antibiotic	antibiotic efflux
ARO_Name:Klebsiella pneumoniae KpnE	major facilitator superfamily (MFS) antibiotic efflux pump	aminoglycoside antibiotic;cephalosporin;macrolide antibiotic;peptide antibiotic;rifamycin antibiotic;tetracycline antibiotic	antibiotic efflux
ARO_Name:Klebsiella pneumoniae KpnF	major facilitator superfamily (MFS) antibiotic efflux pump	aminoglycoside antibiotic;cephalosporin;macrolide antibiotic;peptide antibiotic;rifamycin antibiotic;tetracycline antibiotic	antibiotic efflux
ARO_Name:adeF	resistance-nodulation-cell division (RND) antibiotic efflux pump	fluoroquinolone antibiotic;tetracycline antibiotic;	antibiotic efflux
ARO_Name:oqxA	resistance-nodulation-cell division (RND) antibiotic efflux pump	diaminopyrimidine antibiotic;fluoroquinolone antibiotic;glycylcycline;nitrofuran antibiotic;tetracycline antibiotic	antibiotic efflux
ARO_Name:msrE	ABC-F ATP-binding cassette ribosomal protection protein	lincosamide antibiotic;macrolide antibiotic;oxazolidinone antibiotic;phenicol antibiotic;pleuromutilin antibiotic;streptogramin antibiotic;tetracycline antibiotic	antibiotic target protection
ARO_Name:tet(D)	major facilitator superfamily (MFS) antibiotic efflux pump	tetracycline antibiotic	antibiotic efflux
ARO_Name:oqxB	resistance-nodulation-cell division (RND) antibiotic efflux pump	diaminopyrimidine antibiotic;fluoroquinolone antibiotic;glycylcycline;nitrofuran antibiotic;tetracycline antibiotic	antibiotic efflux
ARO_Name:ramA	General Bacterial Porin with reduced permeability to beta-lactams;resistance-nodulation-cell division (RND) antibiotic efflux pump	carbapenem;cephalosporin;cephamycin;fluoroquinolone antibiotic;glycylcycline;monobactam;penam;penem;phenicol antibiotic;rifamycin antibiotic;tetracycline antibiotic;triclosan	antibiotic efflux;reduced permeability to antibiotic
ARO_Name:evgS	major facilitator superfamily (MFS) antibiotic efflux pump;resistance-nodulation-cell division (RND) antibiotic efflux pump	fluoroquinolone antibiotic;macrolide antibiotic;penam;tetracycline antibiotic	antibiotic efflux
9
ARO_Name:Klebsiella pneumoniae acrA	resistance-nodulation-cell division (RND) antibiotic efflux pump	cephalosporin;fluoroquinolone antibiotic;glycylcycline;penam;phenicol antibiotic;rifamycin antibiotic;tetracycline antibiotic;triclosan	antibiotic efflux
ARO_Name:H-NS	major facilitator superfamily (MFS) antibiotic efflux pump;resistance-nodulation-cell division (RND) antibiotic efflux pump	cephalosporin;cephamycin;fluoroquinolone antibiotic;macrolide antibiotic;penam;tetracycline antibiotic	antibiotic efflux
ARO_Name:marA	General Bacterial Porin with reduced permeability to beta-lactams;resistance-nodulation-cell division (RND) antibiotic efflux pump	carbapenem;cephalosporin;cephamycin;fluoroquinolone antibiotic;glycylcycline;monobactam;penam;penem;phenicol antibiotic;rifamycin antibiotic;tetracycline antibiotic;triclosan	antibiotic efflux;reduced permeability to antibiotic
ARO_Name:adeF	resistance-nodulation-cell division (RND) antibiotic efflux pump	fluoroquinolone antibiotic;tetracycline antibiotic;	antibiotic efflux
ARO_Name:oqxA	resistance-nodulation-cell division (RND) antibiotic efflux pump	diaminopyrimidine antibiotic;fluoroquinolone antibiotic;glycylcycline;nitrofuran antibiotic;tetracycline antibiotic	antibiotic efflux
ARO_Name:Klebsiella pneumoniae KpnF	major facilitator superfamily (MFS) antibiotic efflux pump	aminoglycoside antibiotic;cephalosporin;macrolide antibiotic;peptide antibiotic;rifamycin antibiotic;tetracycline antibiotic	antibiotic efflux
ARO_Name:Klebsiella pneumoniae KpnE	major facilitator superfamily (MFS) antibiotic efflux pump	aminoglycoside antibiotic;cephalosporin;macrolide antibiotic;peptide antibiotic;rifamycin antibiotic;tetracycline antibiotic	antibiotic efflux
ARO_Name:tet(D)	major facilitator superfamily (MFS) antibiotic efflux pump	tetracycline antibiotic	antibiotic efflux
ARO_Name:oqxB	resistance-nodulation-cell division (RND) antibiotic efflux pump	diaminopyrimidine antibiotic;fluoroquinolone antibiotic;glycylcycline;nitrofuran antibiotic;tetracycline antibiotic	antibiotic efflux
ARO_Name:ramA	General Bacterial Porin with reduced permeability to beta-lactams;resistance-nodulation-cell division (RND) antibiotic efflux pump	carbapenem;cephalosporin;cephamycin;fluoroquinolone antibiotic;glycylcycline;monobactam;penam;penem;phenicol antibiotic;rifamycin antibiotic;tetracycline antibiotic;triclosan	antibiotic efflux;reduced permeability to antibiotic
ARO_Name:evgS	major facilitator superfamily (MFS) antibiotic efflux pump;resistance-nodulation-cell division (RND) antibiotic efflux pump	fluoroquinolone antibiotic;macrolide antibiotic;penam;tetracycline antibiotic	antibiotic efflux
8
ARO_Name:H-NS	major facilitator superfamily (MFS) antibiotic efflux pump;resistance-nodulation-cell division (RND) antibiotic efflux pump	cephalosporin;cephamycin;fluoroquinolone antibiotic;macrolide antibiotic;penam;tetracycline antibiotic	antibiotic efflux
ARO_Name:marA	General Bacterial Porin with reduced permeability to beta-lactams;resistance-nodulation-cell division (RND) antibiotic efflux pump	carbapenem;cephalosporin;cephamycin;fluoroquinolone antibiotic;glycylcycline;monobactam;penam;penem;phenicol antibiotic;rifamycin antibiotic;tetracycline antibiotic;triclosan	antibiotic efflux;reduced permeability to antibiotic
ARO_Name:Klebsiella pneumoniae KpnF	major facilitator superfamily (MFS) antibiotic efflux pump	aminoglycoside antibiotic;cephalosporin;macrolide antibiotic;peptide antibiotic;rifamycin antibiotic;tetracycline antibiotic	antibiotic efflux
ARO_Name:Klebsiella pneumoniae KpnE	major facilitator superfamily (MFS) antibiotic efflux pump	aminoglycoside antibiotic;cephalosporin;macrolide antibiotic;peptide antibiotic;rifamycin antibiotic;tetracycline antibiotic	antibiotic efflux
ARO_Name:Klebsiella pneumoniae acrA	resistance-nodulation-cell division (RND) antibiotic efflux pump	cephalosporin;fluoroquinolone antibiotic;glycylcycline;penam;phenicol antibiotic;rifamycin antibiotic;tetracycline antibiotic;triclosan	antibiotic efflux
ARO_Name:adeF	resistance-nodulation-cell division (RND) antibiotic efflux pump	fluoroquinolone antibiotic;tetracycline antibiotic;	antibiotic efflux
ARO_Name:oqxA	resistance-nodulation-cell division (RND) antibiotic efflux pump	diaminopyrimidine antibiotic;fluoroquinolone antibiotic;glycylcycline;nitrofuran antibiotic;tetracycline antibiotic	antibiotic efflux
ARO_Name:tet(A)	major facilitator superfamily (MFS) antibiotic efflux pump	tetracycline antibiotic	antibiotic efflux
ARO_Name:oqxB	resistance-nodulation-cell division (RND) antibiotic efflux pump	diaminopyrimidine antibiotic;fluoroquinolone antibiotic;glycylcycline;nitrofuran antibiotic;tetracycline antibiotic	antibiotic efflux
ARO_Name:ramA	General Bacterial Porin with reduced permeability to beta-lactams;resistance-nodulation-cell division (RND) antibiotic efflux pump	carbapenem;cephalosporin;cephamycin;fluoroquinolone antibiotic;glycylcycline;monobactam;penam;penem;phenicol antibiotic;rifamycin antibiotic;tetracycline antibiotic;triclosan	antibiotic efflux;reduced permeability to antibiotic
ARO_Name:evgS	major facilitator superfamily (MFS) antibiotic efflux pump;resistance-nodulation-cell division (RND) antibiotic efflux pump	fluoroquinolone antibiotic;macrolide antibiotic;penam;tetracycline antibiotic	antibiotic efflux
7
ARO_Name:Klebsiella pneumoniae KpnE	major facilitator superfamily (MFS) antibiotic efflux pump	aminoglycoside antibiotic;cephalosporin;macrolide antibiotic;peptide antibiotic;rifamycin antibiotic;tetracycline antibiotic	antibiotic efflux
ARO_Name:Klebsiella pneumoniae KpnF	major facilitator superfamily (MFS) antibiotic efflux pump	aminoglycoside antibiotic;cephalosporin;macrolide antibiotic;peptide antibiotic;rifamycin antibiotic;tetracycline antibiotic	antibiotic efflux
ARO_Name:marA	General Bacterial Porin with reduced permeability to beta-lactams;resistance-nodulation-cell division (RND) antibiotic efflux pump	carbapenem;cephalosporin;cephamycin;fluoroquinolone antibiotic;glycylcycline;monobactam;penam;penem;phenicol antibiotic;rifamycin antibiotic;tetracycline antibiotic;triclosan	antibiotic efflux;reduced permeability to antibiotic
ARO_Name:H-NS	major facilitator superfamily (MFS) antibiotic efflux pump;resistance-nodulation-cell division (RND) antibiotic efflux pump	cephalosporin;cephamycin;fluoroquinolone antibiotic;macrolide antibiotic;penam;tetracycline antibiotic	antibiotic efflux
ARO_Name:adeF	resistance-nodulation-cell division (RND) antibiotic efflux pump	fluoroquinolone antibiotic;tetracycline antibiotic;	antibiotic efflux
ARO_Name:oqxA	resistance-nodulation-cell division (RND) antibiotic efflux pump	diaminopyrimidine antibiotic;fluoroquinolone antibiotic;glycylcycline;nitrofuran antibiotic;tetracycline antibiotic	antibiotic efflux
ARO_Name:Klebsiella pneumoniae acrA	resistance-nodulation-cell division (RND) antibiotic efflux pump	cephalosporin;fluoroquinolone antibiotic;glycylcycline;penam;phenicol antibiotic;rifamycin antibiotic;tetracycline antibiotic;triclosan	antibiotic efflux
ARO_Name:tet(A)	major facilitator superfamily (MFS) antibiotic efflux pump	tetracycline antibiotic	antibiotic efflux
ARO_Name:oqxB	resistance-nodulation-cell division (RND) antibiotic efflux pump	diaminopyrimidine antibiotic;fluoroquinolone antibiotic;glycylcycline;nitrofuran antibiotic;tetracycline antibiotic	antibiotic efflux
ARO_Name:ramA	General Bacterial Porin with reduced permeability to beta-lactams;resistance-nodulation-cell division (RND) antibiotic efflux pump	carbapenem;cephalosporin;cephamycin;fluoroquinolone antibiotic;glycylcycline;monobactam;penam;penem;phenicol antibiotic;rifamycin antibiotic;tetracycline antibiotic;triclosan	antibiotic efflux;reduced permeability to antibiotic
ARO_Name:evgS	major facilitator superfamily (MFS) antibiotic efflux pump;resistance-nodulation-cell division (RND) antibiotic efflux pump	fluoroquinolone antibiotic;macrolide antibiotic;penam;tetracycline antibiotic	antibiotic efflux
6
ARO_Name:Klebsiella pneumoniae KpnE	major facilitator superfamily (MFS) antibiotic efflux pump	aminoglycoside antibiotic;cephalosporin;macrolide antibiotic;peptide antibiotic;rifamycin antibiotic;tetracycline antibiotic	antibiotic efflux
ARO_Name:Klebsiella pneumoniae KpnF	major facilitator superfamily (MFS) antibiotic efflux pump	aminoglycoside antibiotic;cephalosporin;macrolide antibiotic;peptide antibiotic;rifamycin antibiotic;tetracycline antibiotic	antibiotic efflux
ARO_Name:marA	General Bacterial Porin with reduced permeability to beta-lactams;resistance-nodulation-cell division (RND) antibiotic efflux pump	carbapenem;cephalosporin;cephamycin;fluoroquinolone antibiotic;glycylcycline;monobactam;penam;penem;phenicol antibiotic;rifamycin antibiotic;tetracycline antibiotic;triclosan	antibiotic efflux;reduced permeability to antibiotic
ARO_Name:H-NS	major facilitator superfamily (MFS) antibiotic efflux pump;resistance-nodulation-cell division (RND) antibiotic efflux pump	cephalosporin;cephamycin;fluoroquinolone antibiotic;macrolide antibiotic;penam;tetracycline antibiotic	antibiotic efflux
ARO_Name:oqxA	resistance-nodulation-cell division (RND) antibiotic efflux pump	diaminopyrimidine antibiotic;fluoroquinolone antibiotic;glycylcycline;nitrofuran antibiotic;tetracycline antibiotic	antibiotic efflux
ARO_Name:adeF	resistance-nodulation-cell division (RND) antibiotic efflux pump	fluoroquinolone antibiotic;tetracycline antibiotic;	antibiotic efflux
ARO_Name:Klebsiella pneumoniae acrA	resistance-nodulation-cell division (RND) antibiotic efflux pump	cephalosporin;fluoroquinolone antibiotic;glycylcycline;penam;phenicol antibiotic;rifamycin antibiotic;tetracycline antibiotic;triclosan	antibiotic efflux
ARO_Name:oqxB	resistance-nodulation-cell division (RND) antibiotic efflux pump	diaminopyrimidine antibiotic;fluoroquinolone antibiotic;glycylcycline;nitrofuran antibiotic;tetracycline antibiotic	antibiotic efflux
ARO_Name:ramA	General Bacterial Porin with reduced permeability to beta-lactams;resistance-nodulation-cell division (RND) antibiotic efflux pump	carbapenem;cephalosporin;cephamycin;fluoroquinolone antibiotic;glycylcycline;monobactam;penam;penem;phenicol antibiotic;rifamycin antibiotic;tetracycline antibiotic;triclosan	antibiotic efflux;reduced permeability to antibiotic
ARO_Name:evgS	major facilitator superfamily (MFS) antibiotic efflux pump;resistance-nodulation-cell division (RND) antibiotic efflux pump	fluoroquinolone antibiotic;macrolide antibiotic;penam;tetracycline antibiotic	antibiotic efflux
4
ARO_Name:oqxA	resistance-nodulation-cell division (RND) antibiotic efflux pump	diaminopyrimidine antibiotic;fluoroquinolone antibiotic;glycylcycline;nitrofuran antibiotic;tetracycline antibiotic	antibiotic efflux
ARO_Name:adeF	resistance-nodulation-cell division (RND) antibiotic efflux pump	fluoroquinolone antibiotic;tetracycline antibiotic;	antibiotic efflux
ARO_Name:H-NS	major facilitator superfamily (MFS) antibiotic efflux pump;resistance-nodulation-cell division (RND) antibiotic efflux pump	cephalosporin;cephamycin;fluoroquinolone antibiotic;macrolide antibiotic;penam;tetracycline antibiotic	antibiotic efflux
ARO_Name:Klebsiella pneumoniae KpnF	major facilitator superfamily (MFS) antibiotic efflux pump	aminoglycoside antibiotic;cephalosporin;macrolide antibiotic;peptide antibiotic;rifamycin antibiotic;tetracycline antibiotic	antibiotic efflux
ARO_Name:Klebsiella pneumoniae KpnE	major facilitator superfamily (MFS) antibiotic efflux pump	aminoglycoside antibiotic;cephalosporin;macrolide antibiotic;peptide antibiotic;rifamycin antibiotic;tetracycline antibiotic	antibiotic efflux
ARO_Name:Klebsiella pneumoniae acrA	resistance-nodulation-cell division (RND) antibiotic efflux pump	cephalosporin;fluoroquinolone antibiotic;glycylcycline;penam;phenicol antibiotic;rifamycin antibiotic;tetracycline antibiotic;triclosan	antibiotic efflux
ARO_Name:marA	General Bacterial Porin with reduced permeability to beta-lactams;resistance-nodulation-cell division (RND) antibiotic efflux pump	carbapenem;cephalosporin;cephamycin;fluoroquinolone antibiotic;glycylcycline;monobactam;penam;penem;phenicol antibiotic;rifamycin antibiotic;tetracycline antibiotic;triclosan	antibiotic efflux;reduced permeability to antibiotic
ARO_Name:tet(A)	major facilitator superfamily (MFS) antibiotic efflux pump	tetracycline antibiotic	antibiotic efflux
ARO_Name:LAP-2	LAP beta-lactamase	aminoglycoside antibiotic;fluoroquinolone antibiotic;rifamycin antibiotic;tetracycline antibiotic	antibiotic inactivation
ARO_Name:oqxB	resistance-nodulation-cell division (RND) antibiotic efflux pump	diaminopyrimidine antibiotic;fluoroquinolone antibiotic;glycylcycline;nitrofuran antibiotic;tetracycline antibiotic	antibiotic efflux
ARO_Name:evgS	major facilitator superfamily (MFS) antibiotic efflux pump;resistance-nodulation-cell division (RND) antibiotic efflux pump	fluoroquinolone antibiotic;macrolide antibiotic;penam;tetracycline antibiotic	antibiotic efflux
ARO_Name:ramA	General Bacterial Porin with reduced permeability to beta-lactams;resistance-nodulation-cell division (RND) antibiotic efflux pump	carbapenem;cephalosporin;cephamycin;fluoroquinolone antibiotic;glycylcycline;monobactam;penam;penem;phenicol antibiotic;rifamycin antibiotic;tetracycline antibiotic;triclosan	antibiotic efflux;reduced permeability to antibiotic
3
ARO_Name:adeF	resistance-nodulation-cell division (RND) antibiotic efflux pump	fluoroquinolone antibiotic;tetracycline antibiotic;	antibiotic efflux
ARO_Name:oqxA	resistance-nodulation-cell division (RND) antibiotic efflux pump	diaminopyrimidine antibiotic;fluoroquinolone antibiotic;glycylcycline;nitrofuran antibiotic;tetracycline antibiotic	antibiotic efflux
ARO_Name:Klebsiella pneumoniae acrA	resistance-nodulation-cell division (RND) antibiotic efflux pump	cephalosporin;fluoroquinolone antibiotic;glycylcycline;penam;phenicol antibiotic;rifamycin antibiotic;tetracycline antibiotic;triclosan	antibiotic efflux
ARO_Name:marA	General Bacterial Porin with reduced permeability to beta-lactams;resistance-nodulation-cell division (RND) antibiotic efflux pump	carbapenem;cephalosporin;cephamycin;fluoroquinolone antibiotic;glycylcycline;monobactam;penam;penem;phenicol antibiotic;rifamycin antibiotic;tetracycline antibiotic;triclosan	antibiotic efflux;reduced permeability to antibiotic
ARO_Name:Klebsiella pneumoniae KpnF	major facilitator superfamily (MFS) antibiotic efflux pump	aminoglycoside antibiotic;cephalosporin;macrolide antibiotic;peptide antibiotic;rifamycin antibiotic;tetracycline antibiotic	antibiotic efflux
ARO_Name:Klebsiella pneumoniae KpnE	major facilitator superfamily (MFS) antibiotic efflux pump	aminoglycoside antibiotic;cephalosporin;macrolide antibiotic;peptide antibiotic;rifamycin antibiotic;tetracycline antibiotic	antibiotic efflux
ARO_Name:H-NS	major facilitator superfamily (MFS) antibiotic efflux pump;resistance-nodulation-cell division (RND) antibiotic efflux pump	cephalosporin;cephamycin;fluoroquinolone antibiotic;macrolide antibiotic;penam;tetracycline antibiotic	antibiotic efflux
ARO_Name:floR	major facilitator superfamily (MFS) antibiotic efflux pump	phenicol antibiotic	antibiotic efflux
ARO_Name:oqxB	resistance-nodulation-cell division (RND) antibiotic efflux pump	diaminopyrimidine antibiotic;fluoroquinolone antibiotic;glycylcycline;nitrofuran antibiotic;tetracycline antibiotic	antibiotic efflux
ARO_Name:ramA	General Bacterial Porin with reduced permeability to beta-lactams;resistance-nodulation-cell division (RND) antibiotic efflux pump	carbapenem;cephalosporin;cephamycin;fluoroquinolone antibiotic;glycylcycline;monobactam;penam;penem;phenicol antibiotic;rifamycin antibiotic;tetracycline antibiotic;triclosan	antibiotic efflux;reduced permeability to antibiotic
ARO_Name:evgS	major facilitator superfamily (MFS) antibiotic efflux pump;resistance-nodulation-cell division (RND) antibiotic efflux pump	fluoroquinolone antibiotic;macrolide antibiotic;penam;tetracycline antibiotic	antibiotic efflux
2
ARO_Name:Escherichia coli mdfA	major facilitator superfamily (MFS) antibiotic efflux pump	benzalkonium chloride;rhodamine;tetracycline antibiotic	antibiotic efflux
ARO_Name:sdiA	resistance-nodulation-cell division (RND) antibiotic efflux pump	cephalosporin;fluoroquinolone antibiotic;glycylcycline;penam;phenicol antibiotic;rifamycin antibiotic;tetracycline antibiotic;triclosan	antibiotic efflux
ARO_Name:evgS	major facilitator superfamily (MFS) antibiotic efflux pump;resistance-nodulation-cell division (RND) antibiotic efflux pump	fluoroquinolone antibiotic;macrolide antibiotic;penam;tetracycline antibiotic	antibiotic efflux
ARO_Name:adeH	resistance-nodulation-cell division (RND) antibiotic efflux pump	fluoroquinolone antibiotic;tetracycline antibiotic;	antibiotic efflux
ARO_Name:adeF	resistance-nodulation-cell division (RND) antibiotic efflux pump	fluoroquinolone antibiotic;tetracycline antibiotic;	antibiotic efflux
ARO_Name:adeL	resistance-nodulation-cell division (RND) antibiotic efflux pump	fluoroquinolone antibiotic;tetracycline antibiotic;	antibiotic efflux
ARO_Name:TxR	ATP-binding cassette (ABC) antibiotic efflux pump	tetracycline antibiotic	antibiotic efflux
ARO_Name:YajC	resistance-nodulation-cell division (RND) antibiotic efflux pump	cephalosporin;fluoroquinolone antibiotic;glycylcycline;penam;phenicol antibiotic;rifamycin antibiotic;tetracycline antibiotic;triclosan	antibiotic efflux
ARO_Name:Klebsiella pneumoniae acrA	resistance-nodulation-cell division (RND) antibiotic efflux pump	cephalosporin;fluoroquinolone antibiotic;glycylcycline;penam;phenicol antibiotic;rifamycin antibiotic;tetracycline antibiotic;triclosan	antibiotic efflux
ARO_Name:oqxB	resistance-nodulation-cell division (RND) antibiotic efflux pump	diaminopyrimidine antibiotic;fluoroquinolone antibiotic;glycylcycline;nitrofuran antibiotic;tetracycline antibiotic	antibiotic efflux
ARO_Name:ramA	General Bacterial Porin with reduced permeability to beta-lactams;resistance-nodulation-cell division (RND) antibiotic efflux pump	carbapenem;cephalosporin;cephamycin;fluoroquinolone antibiotic;glycylcycline;monobactam;penam;penem;phenicol antibiotic;rifamycin antibiotic;tetracycline antibiotic;triclosan	antibiotic efflux;reduced permeability to antibiotic
ARO_Name:Escherichia coli acrA	resistance-nodulation-cell division (RND) antibiotic efflux pump	cephalosporin;fluoroquinolone antibiotic;glycylcycline;penam;phenicol antibiotic;rifamycin antibiotic;tetracycline antibiotic;triclosan	antibiotic efflux
ARO_Name:ParR	Outer Membrane Porin (Opr);resistance-nodulation-cell division (RND) antibiotic efflux pump	acridine dye;aminoglycoside antibiotic;carbapenem;cephalosporin;cephamycin;disinfecting agents and intercalating dyes;fluoroquinolone antibiotic;macrolide antibiotic;monobactam;penam;penem;phenicol antibiotic;tetracycline antibiotic	antibiotic efflux;reduced permeability to antibiotic
